# Supplementary material for: MitoPhen database: a human phenotype ontology-based approach to identify mitochondrial DNA diseases
Source: Nucleic Acids Res. 2021 Aug 24;49(17):9686–95. doi: 10.1093/nar/gkab726 (PMC8464050; doi:10.1093/nar/gkab726)
Supplement: gkab726_Supplemental_Files [file gkab726_supplemental_files.zip]

Archive with 3 entries (3 files):
- Supplementary Information.docx
- Supplementarydata_MitoPhen060621.xlsx
- Supplementary_Methods_R1_FINAL-.docx
