# Supplementary material for: MitoPhen database: a human phenotype ontology-based approach to identify mitochondrial DNA diseases
Source: Nucleic Acids Res. 2021 Aug 24;49(17):9686–95. doi: 10.1093/nar/gkab726 (PMC8464050; doi:10.1093/nar/gkab726)
Supplement: gkab726_Supplemental_Files [file gkab726_supplemental_files.zip › Supplementarydata_MitoPhen060621.xlsx]

## Sheet: Table S1
Table S1: 12 NIHR BioResource- Rare disease projects chosen for the study, and number of participants (affected and unaffected)
Domain name	Participants
Bleeding, Thrombotic and Platelet Disorders	143
Cerebral Small Vessel Disease	7
Hypertrophic Cardiomyopathy	5
Inherited Retinal Disorders	391
Cholestasis of pregnancy	19
Neurological and Developmental Disorders	155
Neuropathic Pain Disorders	3
Pulmonary Arterial Hypertension	196
Primary Immune Disorders	100
Primary Membranoproliferative Glomerulonephritis	3
Stem cell and Myeloid Disorders	25
Other	23
Steroid Resistant Nephrotic Syndrome	13

## Sheet: Table S2
Table S2: 89 mtDNA variants and published evidence of pathogenicity. Criteria for pathogenicity [9]: conservation status high (Y) or not (N) using phastCons [10]; histochemical changes in keeping with mitochondrial DNA (mtDNA) defect; biochemical changes in keeping with mtDNA change; single fibre study available and supportive of pathogenicity (Y) or not (N); fibroblast study showing respiratory …
rCRS	Locus	Allele	Source	Homoplasmy	Heteroplasmy	MITOMAP Status	GB Frequency	Total references	>1 Lab report	High conservation	Histochemical	Biochemical	Single fibre study	Fibroblast	Cybrid/ Steady-state/ Structural assessment	Segregation in family or tissue	PMID functional study	Comments re: primary functional study and other studies	PMID additional supporting studies		Key
583	MT-TF	G583A	MITOMAP	-	+	Cfrm	0	3	Y	Y	Y	Y	Y	Y	N	Y	16806928				GB Frequency	MITOMAP data derived from GenBank sequences
616	MT-TF	T616C	MITOMAP	+	+	Cfrm	1	2	Y	Y	Y	Y	N	N	Y	Y	28267784				Total references	Number of references listed in MITOMAP
1494	MT-RNR1	C1494T	MITOMAP; Wei et al., 2017	+	-	Cfrm	4	23	Y	Y	N	Y	N	N	Y	Y	15722487				High conservation	PhastCons score >0.5 using USCS list downloaded 04/02/2019
1555	MT-RNR1	A1555G	MITOMAP; Wei et al., 2017	+	-	Cfrm	70	125	Y	Y	Y	Y	N	Y	Y	Y	29348176				Y	Present
1606	MT-TV	G1606A	MITOMAP	-	+	Cfrm	0	4	Y	N	Y	N	Y	N	N	Y	9450773				N	Not present
1630	MT-TV	A1630G	MITOMAP	-	+	Cfrm	0	2	Y	Y	Y	Y	Y	Y	Y	Y	19252805				Cfrm	Confirmed status
1644	MT-TV	G1644A	MITOMAP	-	+	Cfrm	0	4	Y	Y	Y	Y	Y	N	Y	Y	24691472
3243	MT-TL1	A3243G	MITOMAP; Wei et al., 2017	-	+	Cfrm	9	364	Y	Y	Y	Y	Y	Y	Y	Y	1732728
3243	MT-TL1	A3243T	MITOMAP	-	+	Cfrm	0	6	Y	Y	Y	Y	Y	Y	N	Y	20471262
3256	MT-TL1	C3256T	MITOMAP	-	+	Cfrm	0	15	Y	Y	Y	Y	Y	Y	Y	Y	8254046
3258	MT-TL1	T3258C	MITOMAP	-	+	Cfrm	1	5	Y	Y	Y	Y	Y	N	N	Y	12798797
3260	MT-TL1	A3260G	MITOMAP	-	+	Cfrm	0	10	Y	Y	Y	Y	N	Y	Y	Y	8132749
3271	MT-TL1	T3271C	MITOMAP	-	+	Cfrm	0	25	Y	Y	Y	Y	N	Y	Y	Y	8280119
3280	MT-TL1	A3280G	MITOMAP	-	+	Cfrm	0	6	Y	Y	Y	Y	Y	N	N	Y	12798797
3291	MT-TL1	T3291C	MITOMAP	-	+	Cfrm	0	14	Y	Y	Y	Y	Y	N	N	Y	23273904
3302	MT-TL1	A3302G	MITOMAP	-	+	Cfrm	0	10	Y	Y	Y	Y	N	Y	Y	Y	17130166
3303	MT-TL1	C3303T	MITOMAP	+	+	Cfrm	0	12	Y	Y	Y	Y	Y	Y	Y	Y	11271374		15019775
3376	MT-ND1	G3376A	MITOMAP	+	+	Cfrm	0	3	N	Y	Y	Y	N	N	Y	Y	22079202
3460	MT-ND1	G3460A	MITOMAP; Wei et al., 2017	+	+	Cfrm	20	148	Y	Y	Y	Y	N	N	Y	Y	10976107		15972314
3635	MT-ND1	G3635A	MITOMAP; Wei et al., 2017	+	-	Cfrm	9	9	Y	Y	N	Y	N	N	Y	Y	25194554
3697	MT-ND1	G3697A	MITOMAP	+	+	Cfrm	0	11	Y	Y	N	Y	N	Y	Y	Y	15466014
3733	MT-ND1	G3733A	MITOMAP; Wei et al., 2017	+	+	Cfrm	2	6	Y	Y	N	Y	N	N	Y	Y	27177320
3890	MT-ND1	G3890A	MITOMAP; Wei et al., 2017	-	+	Cfrm	1	5	Y	Y	N	Y	N	N	Y	Y	23246842
3902	MT-ND1	3902_3908invACCTTGC	MITOMAP	-	+	Cfrm	0	3	Y	Y	Y	Y	N	Y	Y	Y	16492986
3946	MT-ND1	G3946A	Wei et al., 2017	+	+	Reported	2	6	N	Y	N	Y	N	Y	Y	Y	15466014
3949	MT-ND1	T3949C	Wei et al., 2017	-	+	Reported	1	6	N	Y	N	Y	N	Y	Y	Y	15466014
4171	MT-ND1	C4171A	MITOMAP; Wei et al., 2017	+	+	Cfrm	2	7	Y	Y	N	N	N	N	Y	Y	19616643	E coli study- small effect on enzyme activity (13% decrease)
4284	MT-TI	G4284A	Wei et al., 2017	-	+	Reported	2	5	Y	N	N	Y	N	Y	Y	Y	11782991
4295	MT-TI	A4295G	Wei et al., 2017	+	+	Reported	92	10	Y	Y	N	Y	N	N	Y	Y	22241583
4298	MT-TI	G4298A	MITOMAP	-	+	Cfrm	0	9	Y	Y	Y	Y	Y	N	N	Y	11017193	Functional study assesses aminoacylation using tRNA transcripts
4300	MT-TI	A4300G	MITOMAP	+	+	Cfrm	0	8	Y	Y	Y	Y	N	Y	Y	Y	19233192		12767666
4308	MT-TI	G4308A	MITOMAP	-	+	Cfrm	0	2	Y	Y	Y	Y	N	N	Y	Y	21292040
4317	MT-TI	A4317G	Wei et al., 2017	+	-	Reported	37	10	Y	N	N	Y	N	N	Y	Y	9466989	Reduced isoleucylation
4332	MT-TQ	G4332A	MITOMAP	-	+	Cfrm	0	4	Y	Y	Y	Y	Y	N	N	Y	11171912
4681	MT-ND2	T4681C	Wei et al., 2017	-	+	Reported	1	2	Y	Y	N	Y	N	Y	Y	Y	16996290
5521	MT-TW	G5521A	MITOMAP; Wei et al., 2017	-	+	Cfrm	0	4	Y	Y	Y	Y	Y	N	N	Y	9673981
5532	MT-TW	G5532A	Wei et al., 2017	-	+	Reported	1	2	N	Y	Y	Y	Y	Y	N	Y	15054399
5537	MT-TW	A5537insT	MITOMAP	-	+	Cfrm	0	5	Y	Y	Y	Y	N	Y	N	Y	12776230	Isolated fresh mitochondria for respiratory chain analyses	9266739
5631	MT-TA	G5631A	Wei et al., 2017	-	+	None	1	1	N	N	Y	Y	Y	N	N	Y	25873012
5650	MT-TA	G5650A	MITOMAP; Wei et al., 2017	-	+	Cfrm	1	6	Y	N	Y	Y	Y	N	N	Y	17825557
5690	MT-TN	A5690G	MITOMAP	-	+	Cfrm	0	2	Y	Y	Y	N	Y	N	N	Y	23696415
5703	MT-TN	G5703A	MITOMAP	-	+	Cfrm	0	5	Y	Y	Y	Y	Y	Y	Y	Y	9372914
7445	MT-CO1	A7445G	MITOMAP; Wei et al., 2017	+	+	Cfrm	1	31	Y	N	N	Y	N	Y	Y	Y	15694374
7472	MT-TS1	C7472insC	MITOMAP	+	+	Cfrm	7	27	Y	N	Y	Y	N	N	Y	Y	10545608
7497	MT-TS1	G7497A	MITOMAP; Wei et al., 2017	+	+	Cfrm	1	6	Y	N	Y	Y	N	Y	Y	Y	16199753
7511	MT-TS1	T7511C	MITOMAP	+	+	Cfrm	1	17	Y	Y	Y	Y	Y	N	Y	Y	14960712
8313	MT-TK	G8313A	Wei et al., 2017	-	+	Reported	1	5	Y	Y	Y	Y	Y	Y	Y	Y	12737626
8344	MT-TK	A8344G	MITOMAP; Wei et al., 2017	-	+	Cfrm	4	114	Y	N	Y	Y	Y	Y	Y	Y	7647790		7739567
8356	MT-TK	T8356C	MITOMAP	-	+	Cfrm	0	10	Y	Y	Y	Y	N	N	Y	Y	7739567
8363	MT-TK	G8363A	MITOMAP	-	+	Cfrm	0	20	Y	Y	Y	Y	Y	Y	Y	Y	15554876
8528	MT-ATP8 / 6	T8528C	MITOMAP	+	+	Cfrm	0	3	Y	Y	N	Y	N	Y	N	Y	28270093	Missense mutation- identified as 'damaging' through machine learning
8851	MT-ATP6	T8851C	MITOMAP; Wei et al., 2017	+	+	Cfrm	3	5	Y	Y	N	Y	N	Y	Y	Y	22789932
8969	MT-ATP6	G8969A	MITOMAP	-	+	Cfrm	0	3	Y	Y	Y	Y	N	Y	Y	Y	27812026
8993	MT-ATP6	T8993C	MITOMAP; Wei et al., 2017	-	+	Cfrm	2	31	Y	Y	N	Y	N	Y	Y	Y	17568559		17121862
8993	MT-ATP6	T8993G	MITOMAP; Wei et al., 2017	-	+	Cfrm	6	94	Y	Y	Y	Y	N	Y	Y	Y	14998933
9035	MT-ATP6	T9035C	MITOMAP	+	+	Cfrm	0	2	Y	Y	N	Y	N	N	Y	Y	19626676
9176	MT-ATP6	T9176C	MITOMAP; Wei et al., 2017	+	+	Cfrm	3	19	Y	Y	N	Y	N	Y	Y	Y	20056103	Yeast model study
9176	MT-ATP6	T9176G	MITOMAP; Wei et al., 2017	-	+	Cfrm	1	4	Y	Y	N	N	N	Y	Y	Y	19454486	Yeast model study	19875463
9185	MT-ATP6	T9185C	MITOMAP; Wei et al., 2017	+	+	Cfrm	3	13	Y	Y	Y	Y	N	Y	Y	Y	24153443
9205	MT-ATP6	9205-9206delTA	MITOMAP	+	-	Cfrm	0	7	Y	Y	Y	Y	N	Y	Y	Y	25588698
9997	MT-TG	T9997C	Wei et al., 2017	-	+	Reported	1	4	Y	Y	N	Y	N	Y	Y	Y	10090480
10010	MT-TG	T10010C	MITOMAP	-	+	Cfrm	0	9	Y	Y	Y	Y	Y	Y	N	Y	17564976
10158	MT-ND3	T10158C	MITOMAP	+	+	Cfrm	0	24	Y	N	N	Y	N	Y	Y	Y	14705112		15972314
10191	MT-ND3	T10191C	MITOMAP	-	+	Cfrm	0	21	Y	Y	N	Y	N	Y	Y	Y	14705112		15972314
10197	MT-ND3	G10197A	MITOMAP; Wei et al., 2017	+	+	Cfrm	4	10	Y	Y	N	Y	N	Y	Y	Y	17152068
10663	MT-ND4L	T10663C	MITOMAP; Wei et al., 2017	+	-	Cfrm	1	9	Y	Y	N	Y	N	Y	Y	Y	11935318
11777	MT-ND4	C11777A	MITOMAP	-	+	Cfrm	0	11	Y	Y	N	Y	N	Y	Y	Y	16120329
11778	MT-ND4	G11778A	MITOMAP; Wei et al., 2017	+	+	Cfrm	119	280	Y	Y	N	Y	N	Y	Y	Y	8662757		15972314
12147	MT-TH	G12147A	MITOMAP	-	+	Cfrm	0	5	Y	Y	Y	Y	Y	N	N	Y	14967777
12258	MT-TS2	C12258A	MITOMAP; Wei et al., 2017	-	+	Cfrm	1	6	Y	Y	Y	N	Y	N	N	Y	9792552
12276	MT-TL2	G12276A	MITOMAP	-	+	Cfrm	1	3	Y	Y	Y	Y	Y	Y	N	Y	15591266
12294	MT-TL2	G12294A	MITOMAP	-	+	Cfrm	0	2	Y	Y	Y	Y	Y	N	N	Y	14581685
12315	MT-TL2	G12315A	MITOMAP	-	+	Cfrm	0	9	Y	Y	Y	Y	Y	Y	N	Y	8923013
12316	MT-TL2	G12316A	MITOMAP	-	+	Cfrm	0	2	Y	Y	Y	Y	Y	N	N	Y	20163808
12706	MT-ND5	T12706C	MITOMAP	-	+	Cfrm	0	10	Y	Y	Y	Y	N	Y	N	Y	17317336	Proteomics and phylogenetics	15972314
13042	MT-ND5	G13042A	MITOMAP; Wei et al., 2017	-	+	Cfrm	1	6	Y	Y	Y	Y	N	Y	N	Y	16816025	PMRS in vivo study	22796146
13051	MT-ND5	G13051A	MITOMAP	+	-	Cfrm	0	2	Y	Y	N	N	N	Y	N	Y	28270093	Missense mutation- identified as 'damaging' through machine learning	27164671
13094	MT-ND5	T13094C	MITOMAP	+	+	Cfrm	1	6	Y	Y	Y	Y	Y	Y	Y	Y	29479304
13513	MT-ND5	G13513A	MITOMAP	-	+	Cfrm	1	34	Y	Y	Y	Y	Y	Y	N	Y	10589546		15972314
13514	MT-ND5	A13514G	MITOMAP	-	+	Cfrm	0	13	Y	Y	Y	Y	N	Y	Y	Y	26206091		15972314
14459	MT-ND6	G14459A	MITOMAP; Wei et al., 2017	+	+	Cfrm	3	27	Y	Y	N	Y	N	Y	Y	Y	8622678		15972314
14484	MT-ND6	T14484C	MITOMAP; Wei et al., 2017	+	+	Cfrm	53	156	Y	N	N	Y	N	Y	Y	Y	10976107		15972314
14487	MT-ND6	T14487C	MITOMAP	-	+	Cfrm	0	22	Y	Y	N	Y	N	Y	Y	Y	16337195		15972314
14674	MT-TE	T14674C	MITOMAP; Wei et al., 2017	+	-	Cfrm	7	5	Y	N	Y	Y	N	N	Y	Y	21194154
14709	MT-TE	T14709C	MITOMAP; Wei et al., 2017	+	+	Cfrm	1	20	Y	Y	Y	Y	Y	Y	Y	Y	15048886	Steady state; (note: cybrid study not convincing- 12393175)
14710	MT-TE	G14710A	MITOMAP	-	+	Cfrm	0	5	Y	Y	Y	Y	Y	Y	N	Y	15670724
14849	MT-CYB	T14849C	MITOMAP	-	+	Cfrm	0	3	Y	Y	Y	Y	N	Y	N	Y	23874847	3D Structural analysis	11891837
15498	MT-CYB	G15498A	Wei et al., 2017	+	+	Reported	12	6	Y	Y	N	N	N	Y	Y	Y	12384503	Yeast model demonstrates pathogenicity, but can have asymptomatic homoplasmic carriers
15579	MT-CYB	A15579G	MITOMAP	-	+	Cfrm	0	4	Y	Y	Y	Y	N	N	Y	Y	23418307

## Sheet: Table S3
Table S3: Summary of MitoPhen database demographics. Listed characteristics are: Gender (male, female or not done – ND), Disease status (affected, unaffected, or not done- ND), Generation relative to proband (where proband is generation ‘0’, mother is ‘-1’, offspring are ‘1’ and so on). Numbers of affected patients with heteroplasmy and human phenotype ontology (HPO) data are listed, as well as t…
Demographic	Number of entries
Gender	Female = 3625
	Male = 2955
	ND = 109
Disease status	Affected = 3696
	Unaffected = 2957
	ND = 36
Generation relative to proband, where proband is generation 0, mother is -1, offspring is 1	-6 = 1
	-5 = 4
	-4 = 15
	-3 = 68
	-2 = 484
	-1 = 1816
	0 = 3379
	1 = 750
	2 = 149
	3 = 23
Affected patients with:
Heteroplasmy data	2209
HPO terms available	3800 (3692 affected, 118 unaffected)
Proband with 1 or more maternal relative in database	818

## Sheet: Table S4
Table S4: 25 most frequent variants within MitoPhen and listed HPO terms listed in association with proportions in cases noted. All 1498 HPO terms found in the 25 most frequent mtDNA variants within MitoPhen are listed in the first column, in numerical order. The 25 mtDNA variants are shown in the following columns with proportion of all affected cases with each variant, where the HPO term is fou…
		Proportion of cases where term appears, 25 most frequent variants listed in order of decreasing frequency within MitoPhen
Term	HPO name	m.11778G>A	m.3243A>G	m.14484T>C	m.8993T>G	m.8344A>G	m.7472CinsC	m.13513G>A	m.3460G>A	m.9185T>C	m.1555A>G	m.8363G>A	m.10197G>A	m.14709T>C	m.7511T>C	m.9176T>C	m.14487T>C	m.4300A>G	m.8993T>C	m.3635G>A	m.10191T>C	m.1494C>T	m.3271T>C	m.13094T>C	m.14459G>A	m.10158T>C
HP:0000003	Multicystic kidney dysplasia	0	0.00454545	0	0	0	0	0	0	0	0	0	0	0	0	0	0	0	0	0	0	0	0	0	0	0
HP:0000010	Recurrent urinary tract infections	0	0.00454545	0	0	0	0	0.0319149	0	0	0	0	0	0	0	0	0	0	0	0	0	0	0	0	0	0
HP:0000011	Neurogenic bladder	0	0.00454545	0	0.00526316	0	0	0	0	0	0	0	0	0	0	0	0	0	0	0	0	0	0	0	0	0
HP:0000012	Urinary urgency	0.00353982	0	0.00704225	0	0	0	0	0	0	0	0	0	0	0	0	0	0	0	0	0	0	0	0	0	0
HP:0000016	Urinary retention	0.00176991	0	0.00704225	0	0	0	0	0	0	0	0	0	0	0	0	0	0	0	0	0	0	0	0	0	0
HP:0000020	Urinary incontinence	0.00176991	0	0	0	0	0	0	0.011236	0	0	0	0	0	0	0.0196078	0	0	0.0212766	0	0	0	0	0	0	0
HP:0000023	Inguinal hernia	0	0	0	0	0	0	0.0212766	0	0	0	0	0	0	0	0	0	0	0	0	0	0	0	0	0	0
HP:0000027	Azoospermia	0	0.00227273	0	0	0	0	0	0	0	0	0	0	0	0	0	0	0	0	0	0	0	0	0	0	0
HP:0000044	Hypogonadotropic hypogonadism	0	0.00454545	0	0	0	0	0	0	0	0	0	0	0	0	0	0	0	0	0	0	0	0	0	0	0
HP:0000047	Hypospadias	0	0	0	0	0	0	0.0212766	0	0	0	0	0	0	0	0	0	0	0	0	0	0	0	0	0	0
HP:0000072	Hydroureter	0	0.00454545	0	0	0	0	0	0	0	0	0	0	0	0	0	0	0	0	0	0	0	0	0	0	0
HP:0000083	Renal insufficiency	0.00176991	0.0863636	0.00352113	0	0	0.00892857	0.0212766	0	0.011236	0	0	0	0.0555556	0	0	0	0.0638298	0	0	0	0	0	0	0	0
HP:0000085	Horseshoe kidney	0	0	0	0	0	0	0	0	0	0	0	0.0545455	0	0	0	0	0	0	0	0	0	0	0	0	0
HP:0000089	Renal hypoplasia	0	0	0	0	0	0	0	0	0	0	0	0	0	0	0	0	0.0212766	0	0	0	0	0	0	0	0
HP:0000092	Renal tubular atrophy	0	0.0159091	0	0	0	0	0	0	0	0	0	0	0	0	0	0	0	0	0	0	0	0	0	0	0
HP:0000093	Proteinuria	0	0.0568182	0	0	0	0	0	0	0	0	0	0	0	0	0	0	0	0	0	0	0	0	0	0	0
HP:0000096	Glomerulosclerosis	0	0.0386364	0	0	0	0	0.0212766	0	0	0	0	0	0	0	0	0	0	0	0	0	0	0	0	0	0
HP:0000097	Focal segmental glomerulosclerosis	0	0.0318182	0	0	0	0	0.0212766	0	0	0	0	0	0	0	0	0	0	0	0	0	0	0	0	0	0
HP:0000100	Nephrotic syndrome	0	0.025	0	0	0	0	0	0	0	0	0	0	0	0	0	0	0	0	0	0	0	0	0	0	0
HP:0000105	Enlarged kidney	0	0.00454545	0	0	0	0	0	0	0	0	0	0	0	0	0	0	0	0	0	0	0	0	0	0	0
HP:0000107	Renal cyst	0	0.00909091	0	0	0	0	0	0	0	0	0	0	0	0	0	0	0.0212766	0	0	0	0	0	0	0	0
HP:0000110	Renal dysplasia	0	0	0	0	0	0	0.0106383	0	0	0	0	0	0	0	0	0	0	0	0	0	0	0	0	0	0
HP:0000112	Nephropathy	0	0.0181818	0	0	0	0	0	0	0	0	0	0	0	0	0	0	0	0	0	0	0	0	0	0	0
HP:0000113	Polycystic kidney dysplasia	0	0.00454545	0	0	0	0	0	0	0	0	0	0	0	0	0	0	0	0	0	0	0	0	0	0	0
HP:0000124	Renal tubular dysfunction	0	0.00909091	0	0	0	0	0	0	0	0	0.0120482	0	0	0	0	0	0	0	0	0	0	0	0	0	0
HP:0000126	Hydronephrosis	0	0	0	0	0	0	0.0106383	0	0	0	0	0	0	0	0	0	0	0	0	0	0	0	0	0	0
HP:0000141	Amenorrhea	0	0.00909091	0	0	0.00571429	0	0	0	0	0	0.0361446	0	0	0	0	0	0	0	0	0	0	0	0	0	0
HP:0000147	Polycystic ovaries	0	0.00227273	0	0	0	0	0	0	0	0	0	0	0	0	0	0	0	0	0	0	0	0	0	0	0
HP:0000158	Macroglossia	0	0	0	0	0	0	0	0	0	0	0	0.0545455	0	0	0	0	0	0	0	0	0	0	0	0	0
HP:0000175	Cleft palate	0	0	0	0	0	0	0	0	0.011236	0	0	0	0	0	0	0	0	0	0	0	0	0	0	0	0
HP:0000183	Difficulty in tongue movements	0	0	0	0	0	0	0	0	0	0	0	0	0	0	0	0	0	0	0	0	0	0	0	0.0277778	0
HP:0000194	Open mouth	0	0	0	0	0	0	0	0	0.011236	0	0	0	0	0	0	0	0	0	0	0	0	0	0	0	0
HP:0000218	High palate	0	0.00227273	0	0	0	0	0	0	0	0	0	0	0	0	0	0	0	0	0	0	0	0	0	0	0
HP:0000233	Thin vermilion border	0	0	0	0	0	0	0.0212766	0	0	0	0	0	0	0	0	0	0	0	0	0	0	0	0	0	0
HP:0000238	Hydrocephalus	0	0	0	0	0	0	0	0	0	0	0.0361446	0	0	0	0	0	0	0	0	0	0	0	0	0	0
HP:0000252	Microcephaly	0	0	0	0.0473684	0	0	0	0	0.011236	0	0	0	0	0	0	0	0	0	0	0	0	0.0731707	0	0	0
HP:0000253	Progressive microcephaly	0	0	0	0.0210526	0	0	0	0	0	0	0	0	0	0	0	0	0	0	0	0	0	0	0	0	0
HP:0000268	Dolichocephaly	0	0	0	0	0	0	0.0106383	0	0	0	0	0	0	0	0	0	0	0	0	0	0	0	0	0	0
HP:0000280	Coarse facial features	0	0	0	0	0	0	0.0212766	0	0	0	0	0	0	0	0	0	0	0	0	0	0	0	0	0	0
HP:0000311	Round face	0	0	0	0	0	0	0.0212766	0	0	0	0	0	0	0	0	0	0	0	0	0	0	0	0	0	0
HP:0000316	Hypertelorism	0.00176991	0.00227273	0	0	0	0	0.0212766	0	0.0674157	0	0	0	0	0	0	0	0	0	0	0	0	0	0	0	0
HP:0000319	Smooth philtrum	0	0	0	0	0	0	0.0212766	0	0	0	0	0	0	0	0	0	0	0	0	0	0	0	0	0	0
HP:0000331	Short chin	0	0	0	0	0	0	0.0319149	0	0	0	0	0	0	0	0	0	0	0	0	0	0	0	0	0	0
HP:0000338	Hypomimic face	0	0	0	0.0105263	0	0	0	0.011236	0	0	0	0	0	0	0	0	0	0	0	0	0	0	0	0	0
HP:0000347	Micrognathia	0	0	0	0	0	0	0	0	0	0	0	0	0	0	0	0	0	0	0	0.0681818	0	0	0	0	0
HP:0000348	High forehead	0	0	0	0	0	0	0	0	0.011236	0	0	0	0	0	0	0	0	0	0	0	0	0	0	0	0
HP:0000358	Posteriorly rotated ears	0	0	0	0	0	0	0.0106383	0	0	0	0	0	0	0	0	0	0	0	0	0	0	0	0	0	0
HP:0000360	Tinnitus	0.00176991	0.00227273	0.00704225	0	0	0.276786	0	0.011236	0	0.0344828	0	0.0545455	0	0.0740741	0	0	0	0	0	0	0	0	0	0	0
HP:0000365	Hearing impairment	0.0141593	0.561364	0.0105634	0.105263	0.434286	0.955357	0.265957	0.0224719	0	0.908046	0.457831	0.0545455	0.148148	1	0.117647	0.18	0	0.12766	0.0217391	0.0454545	1	0	0.0769231	0.0555556	0
HP:0000369	Low-set ears	0	0	0	0	0	0	0	0	0.011236	0	0	0	0	0	0	0	0	0	0	0	0	0	0	0	0
HP:0000388	Otitis media	0.00353982	0.00227273	0.00352113	0.0157895	0	0	0	0.011236	0	0	0	0	0	0	0	0	0	0	0	0	0	0	0	0	0
HP:0000403	Recurrent otitis media	0.00176991	0.00227273	0	0	0	0	0	0	0	0	0	0	0	0	0	0	0	0	0	0	0	0	0	0	0
HP:0000405	Conductive hearing impairment	0.00353982	0	0	0	0	0	0	0	0	0	0	0	0	0	0	0	0	0	0	0	0	0	0	0	0
HP:0000407	Sensorineural hearing impairment	0.00884956	0.515909	0.00352113	0.0894737	0.297143	0.866071	0.265957	0.011236	0	0.908046	0.421687	0.0545455	0.148148	0.888889	0.0980392	0.18	0	0.12766	0	0.0454545	1	0	0.0769231	0.0555556	0
HP:0000408	Progressive sensorineural hearing impairment	0.00176991	0.0681818	0	0.0105263	0.0514286	0.357143	0.0531915	0	0	0.0114943	0.144578	0.0545455	0.037037	0.444444	0	0	0	0	0	0	0.232558	0	0.0769231	0.0277778	0
HP:0000410	Mixed hearing impairment	0.00176991	0	0	0	0	0	0	0	0	0	0	0	0	0	0	0	0	0	0	0	0	0	0	0	0
HP:0000411	Protruding ear	0.00176991	0	0	0	0	0	0	0	0	0	0	0	0	0	0	0	0	0	0	0	0	0	0	0	0
HP:0000436	Abnormality of the nasal tip	0	0	0	0	0	0	0	0	0.011236	0	0	0	0	0	0	0	0	0	0	0	0	0	0	0	0
HP:0000463	Anteverted nares	0	0	0	0	0	0	0	0	0.011236	0	0	0	0	0	0	0	0	0	0	0	0	0	0	0	0
HP:0000467	Neck muscle weakness	0	0.00681818	0	0	0.00571429	0	0	0	0	0	0	0	0.0740741	0	0	0	0	0	0	0	0	0	0	0	0
HP:0000473	Torticollis	0	0	0	0	0	0	0	0.011236	0	0	0	0.0181818	0	0	0	0.04	0	0	0	0	0	0	0	0	0
HP:0000486	Strabismus	0.00176991	0.0159091	0	0.0210526	0	0	0.234043	0.011236	0	0	0	0.0545455	0	0	0	0.06	0	0	0	0.0681818	0	0	0.487179	0	0.030303
HP:0000488	Retinopathy	0.0106195	0.0136364	0	0	0	0	0	0	0	0	0	0	0.148148	0	0	0	0	0.0425532	0	0	0	0	0	0	0
HP:0000490	Deeply set eye	0	0	0	0	0	0	0	0	0.011236	0	0	0	0	0	0	0	0	0	0	0	0	0	0	0	0
HP:0000494	Downslanted palpebral fissures	0	0	0	0	0	0	0	0	0.0561798	0	0	0	0	0	0	0	0	0	0	0	0	0	0	0	0
HP:0000496	Abnormality of eye movement	0.019469	0.175	0.0105634	0.121053	0.108571	0.00892857	0.489362	0.0674157	0.101124	0	0.301205	0.163636	0.0740741	0	0.333333	0.22	0	0.212766	0	0.363636	0	0	0.589744	0.25	0.212121
HP:0000501	Glaucoma	0.00707965	0	0.00352113	0	0	0	0	0	0	0	0	0	0	0	0	0	0	0	0	0	0	0	0	0	0
HP:0000504	Abnormality of vision	0.766372	0.186364	0.96831	0.173684	0.0742857	0.00892857	0.255319	0.52809	0.168539	0.0344828	0.0361446	0.309091	0.0185185	0	0.196078	0.32	0.0212766	0.0212766	1	0.136364	0	0.0731707	0.102564	0.305556	0.212121
HP:0000505	Visual impairment	0.766372	0.184091	0.964789	0.142105	0.0685714	0	0.255319	0.52809	0.0224719	0.0344828	0.0361446	0.309091	0	0	0	0.32	0	0.0212766	1	0.136364	0	0.0731707	0.0769231	0.277778	0.212121
HP:0000508	Ptosis	0.00176991	0.102273	0.00352113	0.00526316	0.0571429	0	0.202128	0	0.11236	0	0.0963855	0	0.0185185	0	0.0980392	0.14	0	0	0	0.0227273	0	0	0.589744	0.0277778	0
HP:0000510	Rod-cone dystrophy	0	0.00454545	0	0.215789	0	0	0.0319149	0	0	0	0	0	0.037037	0	0.0392157	0	0	0.0638298	0	0	0	0	0	0	0
HP:0000511	Vertical supranuclear gaze palsy	0	0.0181818	0.00352113	0	0	0	0.0319149	0.0224719	0.011236	0	0.0843373	0	0	0	0.0588235	0	0	0	0	0.0454545	0	0	0	0	0
HP:0000512	Abnormal electroretinogram	0.00530973	0	0	0.0578947	0	0	0	0	0	0	0	0	0	0	0	0	0	0	0	0	0	0	0	0.0555556	0
HP:0000514	Slow saccadic eye movements	0	0	0	0	0	0	0	0	0.0224719	0	0	0	0	0	0	0	0	0	0	0	0	0	0	0	0
HP:0000518	Cataract	0.00176991	0.0204545	0	0.00526316	0.0228571	0	0.0744681	0	0	0	0	0	0.0925926	0	0	0	0	0	0	0	0	0	0	0	0
HP:0000519	Developmental cataract	0.00176991	0	0	0.00526316	0.0171429	0	0	0	0	0	0	0	0	0	0	0	0	0	0	0	0	0	0	0	0
HP:0000529	Progressive visual loss	0.214159	0.00681818	0.542254	0.0526316	0	0	0.0638298	0.247191	0	0.0344828	0.0361446	0.236364	0	0	0	0.18	0	0	0.195652	0.0227273	0	0	0.0769231	0.222222	0.0606061
HP:0000533	Chorioretinal atrophy	0	0.00454545	0	0	0	0	0	0.0561798	0	0	0	0	0	0	0	0	0	0	0	0	0	0	0	0	0
HP:0000538	Pseudopapilledema	0	0	0	0	0	0	0.0106383	0	0	0	0	0	0	0	0	0	0	0	0	0	0	0	0	0	0
HP:0000541	Retinal detachment	0	0	0	0	0	0	0	0	0	0	0	0	0	0	0	0.06	0	0	0	0	0	0	0	0	0
HP:0000543	Optic disc pallor	0.0867257	0.00454545	0.0739437	0.0105263	0.00571429	0	0.0531915	0.224719	0.011236	0.0114943	0.0361446	0.0181818	0	0	0	0.06	0	0	0.108696	0	0	0	0.0769231	0.138889	0.0606061
HP:0000544	External ophthalmoplegia	0	0.0863636	0	0.0263158	0.0285714	0	0.0638298	0	0.0224719	0	0.120482	0.0363636	0.0185185	0	0.0980392	0.1	0	0.0212766	0	0.0227273	0	0	0.0769231	0.0555556	0.030303
HP:0000545	Myopia	0.00176991	0.00681818	0	0	0	0	0	0	0	0	0	0	0	0	0	0	0	0	0	0	0	0	0	0	0
HP:0000546	Retinal degeneration	0.00176991	0.0204545	0	0.0473684	0.00571429	0	0	0.011236	0.0224719	0	0	0	0	0	0	0	0	0	0	0	0	0	0	0	0
HP:0000549	Abnormal conjugate eye movement	0.00176991	0.0340909	0.00352113	0.0210526	0	0	0.265957	0.0337079	0.011236	0	0.0843373	0.0545455	0	0	0.0588235	0.06	0	0	0	0.159091	0	0	0.487179	0	0.030303
HP:0000551	Color vision defect	0.0619469	0.00227273	0.0598592	0.00526316	0	0	0	0	0	0.0114943	0	0.0181818	0	0	0	0.12	0	0	0	0	0	0	0.0769231	0.0277778	0
HP:0000563	Keratoconus	0.00176991	0	0	0	0	0	0	0	0	0	0	0	0	0	0	0	0	0	0	0	0	0	0	0	0
HP:0000571	Hypometric saccades	0	0	0	0	0	0	0	0	0.011236	0	0	0	0	0	0	0	0	0.0212766	0	0	0	0	0	0	0
HP:0000572	Visual loss	0.368142	0.0159091	0.556338	0.0526316	0.0228571	0	0.0744681	0.292135	0	0.0344828	0.0361446	0.254545	0	0	0	0.18	0	0	0.195652	0.0227273	0	0	0.0769231	0.25	0.0606061
HP:0000573	Retinal hemorrhage	0	0.0136364	0.0105634	0	0	0	0	0	0	0	0	0	0	0	0	0	0	0	0	0	0	0	0	0	0
HP:0000575	Scotoma	0.19115	0.0113636	0.394366	0.00526316	0	0	0	0.134831	0	0.0114943	0	0.181818	0	0	0	0.06	0	0	0.0434783	0.0454545	0	0	0.0769231	0.194444	0.181818
HP:0000576	Centrocecal scotoma	0.0619469	0	0.0492958	0	0	0	0	0.0674157	0	0.0114943	0	0.0181818	0	0	0	0	0	0	0.0217391	0	0	0	0.0769231	0.111111	0
HP:0000577	Exotropia	0.00176991	0.00454545	0	0.0157895	0	0	0.0425532	0.011236	0	0	0	0	0	0	0	0	0	0	0	0	0	0	0	0	0
HP:0000580	Pigmentary retinopathy	0	0.0886364	0	0.0473684	0.0171429	0	0.0106383	0	0	0	0	0	0	0	0	0	0	0.0425532	0	0	0	0	0	0	0
HP:0000587	Abnormality of the optic nerve	0.964602	0.0318182	0.947183	0.0736842	0.125714	0.00892857	0.223404	0.955056	0.011236	0.0344828	0.0361446	0.309091	0	0	0.0392157	0.38	0	0.0851064	1	0.113636	0	0	0.25641	0.277778	0.0606061
HP:0000589	Coloboma	0	0.00454545	0	0	0	0	0	0	0	0	0	0	0	0	0	0	0	0	0	0	0	0	0	0	0
HP:0000590	Progressive external ophthalmoplegia	0	0.0681818	0	0.0263158	0.0171429	0	0.0638298	0	0.0224719	0	0.120482	0.0363636	0.0185185	0	0.0980392	0.1	0	0.0212766	0	0.0227273	0	0	0.0769231	0.0555556	0.030303
HP:0000597	Ophthalmoparesis	0.00176991	0.134091	0.00352113	0.0631579	0.04	0	0.12766	0.0337079	0.0449438	0	0.240964	0.0363636	0.0185185	0	0.156863	0.16	0	0.0425532	0	0.0681818	0	0	0.153846	0.0555556	0.030303
HP:0000602	Ophthalmoplegia	0.00176991	0.127273	0.00352113	0.0315789	0.04	0	0.12766	0	0.0449438	0	0.120482	0.0363636	0.0185185	0	0.156863	0.1	0	0.0212766	0	0.0681818	0	0	0.153846	0.0555556	0.030303
HP:0000603	Central scotoma	0.0973451	0.00454545	0.274648	0	0	0	0	0.11236	0	0.0114943	0	0.163636	0	0	0	0.06	0	0	0.0217391	0.0454545	0	0	0	0.0833333	0
HP:0000608	Macular degeneration	0	0.00227273	0	0.00526316	0	0	0	0	0	0	0	0	0	0	0	0	0	0	0	0	0	0	0	0	0
HP:0000613	Photophobia	0	0	0	0	0.00571429	0	0.0425532	0.011236	0	0	0	0	0	0	0	0	0	0	0	0	0	0	0	0.0555556	0.181818
HP:0000617	Abnormality of ocular smooth pursuit	0.00353982	0.00454545	0	0.0157895	0.0342857	0	0.0106383	0	0.011236	0	0	0	0	0	0	0	0	0.0638298	0	0	0	0	0	0	0
HP:0000618	Blindness	0.019469	0.0386364	0.0211268	0.0263158	0	0	0.0106383	0.101124	0	0	0	0	0	0	0	0	0	0	0	0.0454545	0	0	0	0	0
HP:0000619	Impaired convergence	0	0	0	0	0	0	0	0.011236	0	0	0	0	0	0	0	0	0	0	0	0.0454545	0	0	0	0	0
HP:0000622	Blurred vision	0.0212389	0.0113636	0.028169	0	0	0	0.0106383	0.0674157	0	0	0	0	0	0	0.0784314	0	0.0212766	0	0	0	0	0	0	0	0.0606061
HP:0000623	Supranuclear ophthalmoplegia	0	0	0.00352113	0	0	0	0	0	0	0	0	0	0	0	0	0	0	0	0	0	0	0	0	0	0
HP:0000633	Decreased lacrimation	0	0	0	0.00526316	0	0	0	0	0	0	0	0	0	0	0	0	0	0	0	0	0	0	0	0	0
HP:0000639	Nystagmus	0.0159292	0.0272727	0.0105634	0.0473684	0.0342857	0.00892857	0.138298	0	0.0337079	0	0.060241	0.0727273	0.0555556	0	0.215686	0.02	0	0.0638298	0	0.0909091	0	0	0	0.0555556	0.181818
HP:0000640	Gaze-evoked nystagmus	0.0123894	0	0.00352113	0	0	0	0	0	0	0	0	0	0	0	0	0	0	0.0638298	0	0.0454545	0	0	0	0.0555556	0.030303
HP:0000641	Dysmetric saccades	0	0	0	0	0	0	0	0	0.0224719	0	0	0	0	0	0	0.04	0	0	0	0	0	0	0	0	0
HP:0000646	Amblyopia	0.00707965	0.00227273	0.00704225	0.00526316	0	0	0	0	0	0	0	0	0	0	0	0	0	0	0	0	0	0	0	0	0
HP:0000648	Optic atrophy	0.141593	0.025	0.0985915	0.0631579	0.114286	0	0.148936	0.0898876	0	0	0	0.254545	0	0	0.0392157	0.26	0	0.0851064	0.0652174	0.113636	0	0	0	0.166667	0
HP:0000649	Abnormality of visual evoked potentials	0.040708	0.00227273	0.056338	0.0105263	0.0457143	0	0.0212766	0.0449438	0	0.0114943	0.0240964	0	0	0	0.0980392	0.06	0	0	0.0434783	0.0227273	0	0	0.0769231	0.111111	0
HP:0000651	Diplopia	0.00176991	0.00227273	0	0	0	0.00892857	0	0.011236	0.146067	0	0	0	0.0185185	0	0.0980392	0	0	0	0.0217391	0	0	0	0.025641	0	0
HP:0000657	Oculomotor apraxia	0	0.00227273	0	0	0	0	0	0	0	0	0	0	0	0	0.0784314	0	0	0	0	0	0	0	0	0	0
HP:0000662	Nyctalopia	0	0	0	0.0473684	0	0	0	0	0	0	0	0	0	0	0	0	0	0	0	0	0	0	0	0	0
HP:0000666	Horizontal nystagmus	0.00353982	0	0	0.00526316	0.0114286	0	0.0106383	0	0	0	0.0120482	0.0363636	0	0	0.0588235	0	0	0.0425532	0	0	0	0	0	0.0555556	0
HP:0000707	Abnormality of the nervous system	0.130973	0.713636	0.151408	0.963158	0.925714	0.321429	0.968085	0.269663	1	0.0229885	0.891566	0.836364	0.574074	0.037037	0.980392	1	0.0851064	0.93617	0.0869565	1	0	0.97561	0.871795	0.861111	1
HP:0000708	Behavioral abnormality	0.0300885	0.122727	0.0316901	0.184211	0.2	0.0535714	0.223404	0.0449438	0.11236	0.0114943	0.192771	0.109091	0.0740741	0	0.235294	0.18	0	0.0638298	0	0.0909091	0	0.097561	0.102564	0.194444	0.424242
HP:0000709	Psychosis	0.00176991	0.025	0	0.0210526	0.0114286	0	0	0	0	0	0	0	0	0	0	0	0	0	0	0	0	0	0	0	0
HP:0000711	Restlessness	0	0.0113636	0	0	0	0.0178571	0	0	0	0	0	0	0	0	0	0	0	0	0	0	0	0	0	0	0
HP:0000712	Emotional lability	0.00176991	0.00681818	0.00352113	0	0.00571429	0	0.0212766	0	0	0	0.0240964	0.0181818	0	0	0	0	0	0	0	0	0	0	0	0	0
HP:0000713	Agitation	0	0.0113636	0	0	0	0.0178571	0	0	0	0	0	0	0	0	0	0	0	0	0	0	0	0	0	0	0
HP:0000716	Depressivity	0.00176991	0.025	0.00704225	0.0105263	0.0571429	0	0.0212766	0.011236	0.0224719	0	0	0	0	0	0	0	0	0	0	0	0	0.0243902	0.025641	0.0277778	0.030303
HP:0000717	Autism	0	0	0	0	0	0	0	0	0	0	0.0240964	0	0	0	0	0	0	0	0	0	0	0	0	0	0
HP:0000718	Aggressive behavior	0	0.00681818	0	0.00526316	0	0	0	0	0	0	0	0	0	0	0	0	0	0	0	0	0	0	0	0	0
HP:0000720	Mood swings	0	0.00681818	0	0	0	0	0	0	0	0	0	0	0	0	0	0	0	0	0	0	0	0	0	0	0
HP:0000721	Lack of spontaneous play	0	0	0	0	0	0	0	0	0	0	0.0240964	0	0	0	0	0	0	0	0	0	0	0	0	0	0
HP:0000722	Obsessive-compulsive behavior	0	0	0	0	0	0	0	0	0.011236	0	0	0	0	0	0	0.02	0	0	0	0	0	0	0	0	0
HP:0000725	Psychotic episodes	0	0	0	0	0.0114286	0	0	0	0	0	0	0	0	0	0	0	0	0	0	0	0	0	0	0	0
HP:0000726	Dementia	0.00176991	0.075	0	0.0210526	0.0685714	0.00892857	0	0	0	0	0	0	0	0	0	0.04	0	0	0	0	0	0	0	0	0
HP:0000729	Autistic behavior	0	0.00909091	0	0.0105263	0	0	0	0	0	0	0.0240964	0	0	0	0.0980392	0	0	0	0	0	0	0	0	0	0.151515
HP:0000733	Stereotypy	0.00530973	0	0	0	0	0	0	0	0.011236	0	0.0240964	0	0	0	0	0	0	0	0	0	0	0	0	0	0
HP:0000734	Disinhibition	0	0.0113636	0	0	0.0114286	0	0	0	0	0	0	0	0	0	0.0196078	0	0	0	0	0	0	0	0	0	0
HP:0000735	Impaired social interactions	0	0.00227273	0	0.0105263	0	0	0	0	0	0	0.0240964	0	0	0	0.0980392	0	0	0	0	0	0	0	0	0	0.151515
HP:0000736	Short attention span	0	0.0113636	0.00352113	0.0105263	0.0171429	0	0	0	0.011236	0	0.0481928	0	0	0	0.0196078	0	0	0	0	0	0	0.0243902	0	0.0277778	0
HP:0000737	Irritability	0	0	0.00352113	0.0210526	0.0228571	0	0	0	0.0224719	0	0.0240964	0	0	0	0.0588235	0.04	0	0	0	0	0	0	0	0.0555556	0
HP:0000738	Hallucinations	0	0.0159091	0	0.0157895	0	0.0357143	0	0	0	0	0	0.0545455	0	0	0	0	0	0	0	0	0	0	0	0	0
HP:0000739	Anxiety	0.00176991	0.00454545	0.00704225	0.00526316	0.0342857	0	0.0106383	0	0	0	0	0	0	0	0.0588235	0	0	0	0	0	0	0	0	0	0
HP:0000741	Apathy	0	0.0227273	0	0	0	0	0	0	0	0	0	0	0	0	0.0196078	0	0	0.0638298	0	0	0	0	0	0	0
HP:0000743	Frontal release signs	0	0	0	0	0	0.0178571	0	0	0	0	0	0	0	0	0	0	0	0	0	0	0	0	0	0	0
HP:0000746	Delusions	0	0.00681818	0.00352113	0	0	0	0	0	0	0	0	0	0	0	0	0	0	0	0	0	0	0	0	0	0
HP:0000750	Delayed speech and language development	0.00176991	0.00454545	0	0.0842105	0	0	0.0744681	0	0.0224719	0	0.0120482	0	0	0.0185185	0.196078	0	0	0.0638298	0	0.0454545	0	0	0	0	0
HP:0000751	Personality changes	0	0.00227273	0.00352113	0	0	0	0	0	0.0224719	0	0	0	0	0	0	0	0	0	0	0	0	0	0	0	0
HP:0000752	Hyperactivity	0	0.00227273	0.00352113	0.0105263	0.0114286	0	0	0	0.011236	0	0.0240964	0	0	0	0.0196078	0	0	0	0	0	0	0.0243902	0	0	0
HP:0000763	Sensory neuropathy	0.00707965	0.0159091	0.0422535	0.0736842	0.0228571	0	0.0212766	0	0.101124	0	0.120482	0	0	0	0	0.16	0	0.12766	0	0.0681818	0	0	0.025641	0.0277778	0.0909091
HP:0000768	Pectus carinatum	0	0	0	0	0	0	0	0	0	0	0	0	0.037037	0	0	0	0	0	0	0	0	0	0	0	0
HP:0000771	Gynecomastia	0	0.00227273	0	0	0	0	0	0	0	0	0	0	0	0	0	0	0	0	0	0	0	0	0	0	0
HP:0000786	Primary amenorrhea	0	0.00909091	0	0	0	0	0	0	0	0	0	0	0	0	0	0	0	0	0	0	0	0	0	0	0
HP:0000789	Infertility	0	0.0113636	0	0	0	0	0	0	0	0	0	0	0	0	0	0	0	0	0	0	0	0	0	0	0
HP:0000790	Hematuria	0	0.00681818	0	0	0	0	0	0	0	0	0	0	0	0	0	0	0	0	0	0	0	0	0	0	0
HP:0000802	Impotence	0	0.00681818	0.00352113	0	0	0	0	0	0	0	0	0	0	0	0	0	0	0	0	0	0	0	0	0	0
HP:0000817	Poor eye contact	0	0.00227273	0	0	0	0	0	0	0	0	0	0	0	0	0	0	0	0	0	0	0	0	0	0	0.151515
HP:0000819	Diabetes mellitus	0.00530973	0.356818	0.0105634	0.00526316	0.0228571	0.107143	0	0.011236	0.0449438	0	0.0361446	0	0.666667	0	0.0588235	0.02	0	0	0	0	0	0.0487805	0	0	0
HP:0000821	Hypothyroidism	0	0.00454545	0	0	0.0171429	0	0	0	0	0	0	0	0	0	0	0	0	0.0212766	0	0	0	0	0	0	0
HP:0000822	Hypertension	0.00530973	0.0318182	0.0140845	0	0.0171429	0	0	0.0674157	0	0	0.0722892	0	0.0185185	0	0	0	0.0425532	0	0	0	0	0	0	0	0
HP:0000823	Delayed puberty	0.00176991	0.00227273	0	0	0	0	0	0	0	0	0	0	0	0	0	0	0	0	0	0	0	0.0731707	0	0	0
HP:0000824	Growth hormone deficiency	0	0.00454545	0	0	0	0	0	0	0	0	0	0	0	0	0	0	0	0	0	0	0	0.0487805	0	0	0
HP:0000836	Hyperthyroidism	0	0.00227273	0	0	0.00571429	0	0	0	0	0	0.0120482	0	0	0	0	0	0	0	0	0	0	0.0487805	0	0	0
HP:0000839	Pituitary dwarfism	0	0.00454545	0	0	0	0	0	0	0	0	0	0	0	0	0	0	0	0	0	0	0	0	0	0	0
HP:0000843	Hyperparathyroidism	0	0.00909091	0	0	0	0	0	0	0	0	0	0	0	0	0	0	0	0	0	0	0	0	0	0	0
HP:0000846	Adrenal insufficiency	0	0.00681818	0	0	0	0	0	0	0	0	0	0	0	0	0	0	0	0	0	0	0	0	0	0	0
HP:0000853	Goiter	0	0.0181818	0	0	0	0	0	0	0	0	0	0	0	0	0	0	0	0	0	0	0	0.0731707	0	0	0
HP:0000858	Irregular menstruation	0	0.0113636	0	0	0	0	0	0	0	0	0	0	0	0	0	0	0	0	0	0	0	0	0	0	0
HP:0000866	Euthyroid multinodular goiter	0	0.00454545	0	0	0	0	0	0	0	0	0	0	0	0	0	0	0	0	0	0	0	0.0731707	0	0	0
HP:0000867	Secondary hyperparathyroidism	0	0.00454545	0	0	0	0	0	0	0	0	0	0	0	0	0	0	0	0	0	0	0	0	0	0	0
HP:0000868	Decreased fertility in females	0	0.00681818	0	0	0	0	0	0	0	0	0	0	0	0	0	0	0	0	0	0	0	0	0	0	0
HP:0000872	Hashimoto thyroiditis	0	0.00454545	0.00352113	0	0	0	0	0	0	0	0	0	0	0	0	0	0	0	0	0	0	0	0	0	0
HP:0000875	Episodic hypertension	0	0	0.00352113	0	0	0	0	0	0	0	0	0	0	0	0	0	0	0	0	0	0	0	0	0	0
HP:0000925	Abnormality of the vertebral column	0	0.00909091	0.0105634	0	0.0171429	0	0.0425532	0.0224719	0.0224719	0	0	0.0545455	0.0740741	0	0	0	0	0	0	0	0	0	0	0.0277778	0
HP:0000952	Jaundice	0	0	0	0.0210526	0	0	0	0	0	0	0	0	0	0	0	0	0	0	0	0	0	0	0	0	0.0606061
HP:0000954	Single transverse palmar crease	0	0	0	0	0	0	0.0212766	0	0	0	0	0	0	0	0	0	0	0	0	0	0	0	0	0	0
HP:0000958	Dry skin	0	0	0	0	0	0	0	0	0	0	0	0	0	0	0	0	0	0	0	0	0	0	0	0	0.0606061
HP:0000961	Cyanosis	0	0	0	0.0157895	0	0	0	0	0	0	0.0120482	0	0	0	0	0	0	0	0	0	0	0	0	0	0.030303
HP:0000969	Edema	0	0.0295455	0	0.0157895	0.00571429	0	0	0	0	0	0	0.0545455	0.0185185	0	0	0	0	0	0	0.0909091	0	0.121951	0	0	0.030303
HP:0000975	Hyperhidrosis	0	0.00227273	0.0105634	0	0	0	0.0106383	0	0	0	0.0120482	0	0	0	0	0	0	0	0	0	0	0	0	0	0
HP:0000980	Pallor	0	0.00227273	0	0.0157895	0	0	0	0	0	0	0	0	0	0	0	0	0	0	0	0	0	0	0	0	0
HP:0000998	Hypertrichosis	0	0.0136364	0	0	0	0	0	0	0	0	0	0	0	0	0	0	0	0	0	0	0	0	0	0	0
HP:0001003	Multiple lentigines	0.00176991	0	0	0	0	0	0	0	0	0	0	0	0	0	0	0	0	0	0	0	0	0	0	0	0
HP:0001007	Hirsutism	0	0.0113636	0	0	0	0	0	0	0	0	0	0	0	0	0	0	0	0	0	0	0	0	0	0	0.030303
HP:0001012	Multiple lipomas	0	0	0	0	0.0628571	0	0	0	0	0	0.26506	0	0	0	0	0	0	0	0	0	0	0	0	0	0
HP:0001045	Vitiligo	0	0.00454545	0	0	0	0	0	0	0	0	0	0	0	0	0	0	0	0	0	0	0	0	0	0	0
HP:0001061	Acne	0.00353982	0	0	0	0	0	0	0	0	0	0	0	0	0	0	0	0	0	0	0	0	0	0	0	0
HP:0001069	Episodic hyperhidrosis	0	0	0.00352113	0	0	0	0	0	0	0	0	0	0	0	0	0	0	0	0	0	0	0	0	0	0
HP:0001081	Cholelithiasis	0	0	0.00352113	0	0	0	0	0	0.011236	0	0	0	0	0	0	0	0	0	0	0	0	0	0	0	0
HP:0001085	Papilledema	0.109735	0	0.0669014	0	0.00571429	0	0.0212766	0.0786517	0	0	0	0	0	0	0	0	0	0	0	0	0	0	0.0769231	0	0
HP:0001095	Hypertensive retinopathy	0	0.00454545	0	0	0	0	0	0	0	0	0	0	0	0	0	0	0	0	0	0	0	0	0	0	0
HP:0001098	Abnormal fundus morphology	0.982301	0.195455	0.950704	0.3	0.142857	0.0178571	0.255319	0.955056	0.0337079	0.0344828	0.0361446	0.309091	0.240741	0	0.0784314	0.38	0	0.191489	1	0.113636	0	0	0.25641	0.333333	0.0606061
HP:0001103	Abnormal macular morphology	0.00176991	0.0340909	0.0140845	0.0210526	0	0	0	0	0	0.0114943	0	0	0.0555556	0	0	0	0	0	0	0	0	0	0	0	0
HP:0001105	Retinal atrophy	0.00176991	0.0136364	0	0.00526316	0.00571429	0	0	0	0	0	0	0	0	0	0	0	0	0	0	0	0	0	0	0	0
HP:0001112	Leber optic atrophy	0.955752	0	0.940141	0	0	0	0.0425532	0.910112	0	0.0344828	0	0.309091	0	0	0	0.06	0	0	0.978261	0	0	0	0.128205	0.138889	0
HP:0001117	Sudden loss of visual acuity	0.040708	0.00227273	0.0598592	0	0	0	0.0319149	0.0674157	0	0	0	0.163636	0	0	0	0	0	0	0.0434783	0	0	0	0	0.0555556	0
HP:0001123	Visual field defect	0.20708	0.102273	0.40493	0.0210526	0.00571429	0	0.106383	0.146067	0	0.0114943	0	0.181818	0	0	0	0.16	0	0	0.0434783	0.0909091	0	0	0.0769231	0.194444	0.212121
HP:0001125	Transient unilateral blurring of vision	0.00176991	0	0	0	0	0	0	0	0	0	0	0	0	0	0	0	0.0212766	0	0	0	0	0	0	0	0
HP:0001129	Large central visual field defect	0.0176991	0	0	0	0	0	0	0	0	0	0	0	0	0	0	0	0	0	0	0	0	0	0	0	0
HP:0001133	Constriction of peripheral visual field	0.00353982	0	0.0246479	0.0105263	0	0	0.0212766	0.011236	0	0	0	0	0	0	0	0.06	0	0	0	0	0	0	0	0	0.0909091
HP:0001136	Retinal arteriolar tortuosity	0.00176991	0	0	0	0	0	0	0	0	0	0	0	0	0	0	0	0	0	0	0	0	0	0	0	0
HP:0001138	Optic neuropathy	0.0247788	0	0.0704225	0	0.0114286	0	0.0212766	0.0224719	0	0	0	0.0181818	0	0	0	0.1	0	0	0	0.0454545	0	0	0.230769	0	0.0606061
HP:0001141	Severely reduced visual acuity	0.322124	0	0.190141	0.0105263	0	0	0.0319149	0.157303	0	0.0114943	0	0.0181818	0	0	0	0.04	0	0	0.26087	0.0227273	0	0	0.0769231	0.111111	0
HP:0001152	Saccadic smooth pursuit	0.00353982	0	0	0	0	0	0	0	0	0	0	0	0	0	0	0	0	0	0	0	0	0	0	0	0
HP:0001167	Abnormality of finger	0	0	0	0	0	0	0.0212766	0	0	0	0	0.0181818	0	0	0	0	0	0.0212766	0	0	0	0	0	0	0
HP:0001187	Hyperextensibility of the finger joints	0	0	0	0	0	0	0	0	0	0	0	0	0	0	0	0	0	0.0212766	0	0	0	0	0	0	0
HP:0001249	Intellectual disability	0.00176991	0.0977273	0	0.142105	0.0914286	0.0982143	0.148936	0	0.213483	0	0.156627	0.0181818	0.0740741	0	0.0980392	0.12	0	0.212766	0	0.0681818	0	0.219512	0.0769231	0.0555556	0.030303
HP:0001250	Seizure	0.00707965	0.343182	0.0105634	0.315789	0.56	0.125	0.319149	0.0449438	0.0674157	0	0.349398	0.218182	0.0185185	0	0.156863	0.46	0	0.148936	0.0217391	0.727273	0	0.243902	0.564103	0.138889	0.545455
HP:0001251	Ataxia	0.0141593	0.213636	0.028169	0.273684	0.514286	0.214286	0.276596	0	0.348315	0	0.445783	0.163636	0.222222	0	0.45098	0.14	0	0.531915	0.0217391	0.227273	0	0	0.589744	0.111111	0.0606061
HP:0001252	Muscular hypotonia	0.00176991	0.0454545	0	0.352632	0.0228571	0.0446429	0.319149	0	0.0674157	0	0.192771	0.254545	0.148148	0	0.333333	0.24	0	0.489362	0	0.272727	0	0.0731707	0	0.194444	0.333333
HP:0001254	Lethargy	0.00353982	0.00454545	0.00704225	0.126316	0	0	0.0212766	0	0.0224719	0	0	0	0	0	0.0588235	0.02	0.0638298	0.0638298	0	0.204545	0	0	0	0	0
HP:0001256	Intellectual disability, mild	0	0.00454545	0	0.0263158	0.0171429	0	0	0	0.134831	0	0.0240964	0.0181818	0	0	0.0196078	0	0	0	0	0	0	0	0	0	0
HP:0001257	Spasticity	0.00530973	0.00909091	0.0140845	0.0473684	0.0628571	0	0.0851064	0	0.0224719	0	0	0.0727273	0	0	0.235294	0.14	0	0.0425532	0	0.159091	0	0	0.102564	0.166667	0.0606061
HP:0001258	Spastic paraplegia	0	0	0	0	0.00571429	0	0.0212766	0	0	0	0	0	0	0	0.117647	0	0	0	0	0	0	0	0	0	0
HP:0001259	Coma	0	0.0113636	0	0.0157895	0	0	0.0212766	0	0.011236	0	0	0	0	0	0.0392157	0.06	0	0	0	0.0909091	0	0	0	0	0.121212
HP:0001260	Dysarthria	0.00353982	0.0636364	0.00704225	0.0842105	0.2	0.0892857	0.0531915	0	0.101124	0	0.168675	0.0909091	0.111111	0	0.0588235	0.18	0	0.170213	0	0.136364	0	0	0.025641	0.138889	0.030303
HP:0001262	Excessive daytime somnolence	0	0.025	0	0.00526316	0	0	0	0	0	0	0.0120482	0	0	0	0.0196078	0	0	0	0	0	0	0.0487805	0	0	0
HP:0001263	Global developmental delay	0	0.0318182	0.00352113	0.268421	0.0285714	0	0.180851	0	0.0449438	0	0.108434	0.0909091	0.148148	0	0.0980392	0.16	0	0.276596	0	0.159091	0	0.0731707	0.282051	0.194444	0.030303
HP:0001265	Hyporeflexia	0	0.0204545	0	0.0263158	0.125714	0	0	0.011236	0	0	0.060241	0	0.0740741	0	0.0196078	0	0	0.0638298	0	0	0	0	0	0	0
HP:0001266	Choreoathetosis	0	0	0	0.00526316	0	0	0	0	0	0	0	0.0727273	0	0	0	0.04	0	0.0425532	0	0	0	0	0	0.0833333	0.030303
HP:0001268	Mental deterioration	0.00707965	0.172727	0.00352113	0.163158	0.24	0.0535714	0.244681	0	0.146067	0	0.168675	0.0545455	0.0185185	0	0.254902	0.36	0	0.191489	0	0.340909	0	0	0.230769	0.305556	0.545455
HP:0001269	Hemiparesis	0.00176991	0.0977273	0.00704225	0	0.0171429	0	0.117021	0	0	0	0	0.0727273	0.0555556	0	0	0.04	0	0.0212766	0	0.0454545	0	0.0731707	0	0.0555556	0.0606061
HP:0001270	Motor delay	0.00353982	0.0227273	0	0.0947368	0.0114286	0	0.170213	0	0.0449438	0	0	0.0363636	0.0740741	0	0.0196078	0.06	0	0.12766	0	0.0681818	0	0	0	0.0555556	0.121212
HP:0001271	Polyneuropathy	0	0.0295455	0	0.0105263	0	0.0178571	0	0	0	0	0	0	0	0	0	0	0	0	0	0	0	0	0	0	0
HP:0001272	Cerebellar atrophy	0.00353982	0.0522727	0.00352113	0.110526	0.0742857	0.00892857	0.0744681	0.011236	0.0561798	0	0.156627	0	0.037037	0	0.0196078	0	0	0.191489	0	0.0227273	0	0	0.153846	0	0.030303
HP:0001273	Abnormal corpus callosum morphology	0.00176991	0	0.00352113	0	0	0	0.0212766	0	0	0	0	0	0	0	0	0	0	0	0	0.0227273	0	0	0	0	0.0606061
HP:0001276	Hypertonia	0.00530973	0.00909091	0.0140845	0.0631579	0.08	0	0.106383	0	0.0224719	0	0	0.145455	0	0	0.235294	0.26	0	0.0425532	0	0.318182	0	0	0.102564	0.166667	0.0909091
HP:0001279	Syncope	0.00353982	0	0	0	0	0	0	0.0224719	0	0	0	0	0	0	0	0	0	0	0	0	0	0	0	0	0
HP:0001283	Bulbar palsy	0	0	0	0	0.00571429	0	0	0	0.0561798	0	0	0.0545455	0	0	0.0196078	0.02	0	0.0212766	0	0.0454545	0	0	0	0.0277778	0.121212
HP:0001284	Areflexia	0	0.0272727	0.00352113	0.0736842	0.04	0.0267857	0.0212766	0	0.101124	0	0.060241	0.0181818	0.148148	0	0.0588235	0	0	0.170213	0	0.136364	0	0.0487805	0.025641	0	0.0606061
HP:0001285	Spastic tetraparesis	0	0.00454545	0	0.00526316	0	0	0.0212766	0	0	0	0	0	0	0	0	0	0	0	0	0	0	0	0	0	0.0606061
HP:0001288	Gait disturbance	0.0247788	0.0659091	0.0457746	0.152632	0.245714	0.133929	0.191489	0.0224719	0.662921	0	0.409639	0.272727	0.222222	0	0.54902	0.2	0	0.468085	0	0.0909091	0	0.0731707	0.0769231	0.194444	0.0909091
HP:0001289	Confusion	0	0.0477273	0	0.0368421	0	0	0.0212766	0	0	0	0	0	0	0	0	0	0	0	0	0	0	0	0	0	0
HP:0001290	Generalized hypotonia	0	0.0227273	0	0.131579	0.00571429	0.0446429	0.255319	0	0.0449438	0	0.0481928	0.109091	0	0	0.176471	0.06	0	0.234043	0	0.181818	0	0.0731707	0	0	0
HP:0001297	Stroke	0	0.381818	0	0.0157895	0.0628571	0	0.287234	0.011236	0.0337079	0.0114943	0.0361446	0.0909091	0.0555556	0	0.0392157	0.12	0.0212766	0	0	0.181818	0	0.365854	0.333333	0.0833333	0.333333
HP:0001298	Encephalopathy	0.00884956	0.302273	0.0105634	0.510526	0.12	0.00892857	0.861702	0	0.235955	0	0.156627	0.6	0.0555556	0	0.588235	0.74	0	0.595745	0	0.909091	0	0.292683	0.74359	0.361111	1
HP:0001300	Parkinsonism	0.00353982	0	0	0	0	0	0	0.011236	0	0	0	0	0	0	0	0	0	0	0	0	0	0	0	0	0
HP:0001310	Dysmetria	0.00707965	0.0113636	0	0.0315789	0.00571429	0	0.0212766	0	0.011236	0	0.156627	0.0181818	0.0185185	0	0.0588235	0.04	0	0.12766	0	0	0	0	0	0	0
HP:0001312	Giant somatosensory evoked potentials	0	0	0	0	0.0228571	0.00892857	0	0	0	0	0	0	0	0	0	0	0	0	0	0	0	0	0	0	0
HP:0001315	Reduced tendon reflexes	0	0.0522727	0.00352113	0.115789	0.16	0.0267857	0.0531915	0.011236	0.101124	0	0.120482	0.0181818	0.351852	0	0.0588235	0	0	0.234043	0	0.136364	0	0.0487805	0.025641	0	0.0606061
HP:0001317	Abnormal cerebellum morphology	0.00530973	0.0681818	0.00352113	0.115789	0.102857	0.0535714	0.0744681	0.0224719	0.0898876	0	0.168675	0.0545455	0.0555556	0	0.313725	0.04	0	0.212766	0.0217391	0.159091	0	0	0.282051	0	0.151515
HP:0001319	Neonatal hypotonia	0	0.00454545	0	0.0578947	0.0171429	0	0.0212766	0	0.011236	0	0	0	0.0185185	0	0	0	0	0	0	0.0909091	0	0	0	0	0
HP:0001321	Cerebellar hypoplasia	0	0.00227273	0	0	0	0	0	0	0	0	0	0	0	0	0	0	0	0	0	0	0	0	0	0	0
HP:0001324	Muscle weakness	0.0159292	0.286364	0.0422535	0.273684	0.365714	0.116071	0.117021	0.011236	0.382022	0.0114943	0.421687	0.272727	0.537037	0	0.333333	0.16	0	0.446809	0	0.204545	0	0.219512	0	0.111111	0.363636
HP:0001325	Hypoglycemic coma	0	0.00454545	0	0	0	0	0	0	0	0	0	0	0	0	0	0	0	0	0	0	0	0	0	0	0
HP:0001326	EEG with irregular generalized spike and wave complexes	0	0.00454545	0	0.0105263	0.0457143	0	0	0	0	0	0	0	0	0	0	0	0	0	0	0	0	0	0	0	0
HP:0001327	Photosensitive myoclonic seizure	0	0	0	0.0157895	0	0.0178571	0	0	0	0	0	0	0	0	0	0	0	0	0	0	0	0	0	0	0
HP:0001328	Specific learning disability	0	0.00681818	0	0.00526316	0	0	0.0425532	0	0	0	0.0120482	0	0	0	0	0	0	0.0425532	0	0	0	0	0	0.0277778	0
HP:0001332	Dystonia	0.00530973	0.00454545	0	0.0947368	0	0	0.0425532	0.0224719	0.0224719	0	0.0240964	0.327273	0	0	0.176471	0.28	0	0.0425532	0	0.113636	0	0	0	0.416667	0.121212
HP:0001335	Bimanual synkinesia	0	0	0.0105634	0	0	0	0	0	0	0	0	0	0	0	0	0	0	0	0	0	0	0	0	0	0
HP:0001336	Myoclonus	0.0106195	0.0636364	0	0.0421053	0.508571	0.0714286	0.0531915	0.0337079	0	0	0.156627	0	0	0	0.0196078	0.14	0	0	0	0.181818	0	0	0.0769231	0	0.0606061
HP:0001337	Tremor	0.019469	0.0113636	0.0105634	0.0157895	0.12	0.0267857	0.0531915	0.0561798	0.0224719	0	0.0481928	0.0181818	0	0	0	0	0	0.0638298	0.0217391	0.0227273	0	0	0	0.0555556	0
HP:0001340	Enhancement of the C-reflex	0	0	0	0	0.0171429	0	0	0	0	0	0	0	0	0	0	0	0	0	0	0	0	0	0	0	0
HP:0001342	Cerebral hemorrhage	0	0	0	0	0	0	0.0212766	0	0	0	0.0722892	0	0	0	0	0	0	0	0	0	0	0	0	0	0
HP:0001344	Absent speech	0	0	0	0.0157895	0	0	0	0	0.011236	0	0.0120482	0	0	0	0.0588235	0	0	0	0	0	0	0	0	0	0
HP:0001347	Hyperreflexia	0.0230088	0.0113636	0.0246479	0.0894737	0.0457143	0.0267857	0.0851064	0.0449438	0.11236	0	0.120482	0.109091	0.0740741	0	0.372549	0.22	0	0.0638298	0	0.113636	0	0	0	0.138889	0.121212
HP:0001348	Brisk reflexes	0.00176991	0.00681818	0.00704225	0	0	0	0	0.011236	0.0224719	0	0	0	0	0	0	0.1	0	0	0	0	0	0	0	0.0833333	0.0909091
HP:0001349	Facial diplegia	0	0	0	0.00526316	0	0	0	0	0.011236	0	0	0	0	0	0.0196078	0	0	0	0	0	0	0	0	0	0
HP:0001350	Slurred speech	0	0.00681818	0	0.0105263	0.0171429	0	0.0212766	0	0	0	0.156627	0.0545455	0.0740741	0	0.0392157	0	0	0.0638298	0	0	0	0	0	0.0277778	0.0606061
HP:0001357	Plagiocephaly	0	0	0	0	0	0	0	0	0	0	0	0.0363636	0	0	0	0	0	0	0	0	0	0	0	0	0
HP:0001394	Cirrhosis	0	0.00227273	0	0	0	0	0	0	0	0	0	0	0	0	0	0	0	0	0	0	0	0	0	0	0
HP:0001397	Hepatic steatosis	0	0	0	0	0	0	0.0319149	0	0	0	0	0	0	0	0	0	0	0	0	0	0	0	0	0	0
HP:0001399	Hepatic failure	0	0.00454545	0	0	0.00571429	0	0	0	0	0	0	0	0	0	0	0	0	0	0	0	0	0	0	0	0
HP:0001410	Decreased liver function	0	0.00454545	0	0	0.00571429	0	0	0	0	0	0	0	0	0	0	0.04	0	0	0	0.0227273	0	0	0	0	0
HP:0001427	Mitochondrial inheritance	0	0.0136364	0	0.0368421	0.04	0	0	0	0	0.172414	0.0722892	0	0.185185	0	0	0	0	0	0	0	0.813953	0	0	0	0
HP:0001433	Hepatosplenomegaly	0	0	0	0	0	0	0	0	0	0	0	0	0	0	0	0	0	0	0	0.0227273	0	0	0	0	0
HP:0001488	Bilateral ptosis	0	0.0386364	0.00352113	0.00526316	0	0	0.0212766	0	0.0449438	0	0	0	0	0	0.0784314	0.12	0	0	0	0	0	0	0.025641	0	0
HP:0001508	Failure to thrive	0	0.025	0	0.0894737	0.0285714	0	0.340426	0	0.0786517	0	0.060241	0.0909091	0	0	0.0588235	0.1	0	0.0638298	0	0.0681818	0	0.0731707	0.0769231	0	0.242424
HP:0001510	Growth delay	0.00707965	0.227273	0.00352113	0.0105263	0.04	0.0535714	0.117021	0	0.0337079	0.045977	0.13253	0.0363636	0	0	0	0.08	0	0.0425532	0	0.0909091	0	0.268293	0.0769231	0.0277778	0.0606061
HP:0001511	Intrauterine growth retardation	0.00353982	0	0	0	0	0	0.0531915	0	0.011236	0	0	0	0	0	0	0	0	0	0	0.0454545	0	0	0	0	0.0606061
HP:0001513	Obesity	0	0.00454545	0	0	0.00571429	0	0	0	0	0	0	0	0	0	0	0	0	0	0	0	0	0	0	0	0
HP:0001518	Small for gestational age	0.00353982	0	0	0	0	0	0.0425532	0	0	0	0.0722892	0	0	0	0	0	0	0	0	0.159091	0	0	0	0	0
HP:0001522	Death in infancy	0	0.00454545	0	0.136842	0.0114286	0	0	0	0	0	0	0.109091	0.0185185	0	0.117647	0.14	0	0	0	0.0681818	0	0	0.102564	0.138889	0.242424
HP:0001533	Slender build	0	0.00227273	0	0.0105263	0	0	0	0	0.011236	0	0.0240964	0	0	0	0	0.04	0	0	0	0	0	0	0	0	0
HP:0001558	Decreased fetal movement	0	0	0	0.0105263	0	0	0	0	0	0	0	0	0	0	0	0	0	0	0	0	0	0	0	0	0
HP:0001562	Oligohydramnios	0	0	0	0	0	0	0.0319149	0	0	0	0	0	0	0	0	0	0	0	0	0	0	0	0	0	0
HP:0001575	Mood changes	0	0.00227273	0.00352113	0	0	0	0	0	0	0	0.0120482	0	0	0	0	0	0	0	0	0	0	0	0	0	0
HP:0001583	Rotary nystagmus	0.00176991	0	0	0	0	0	0	0	0.011236	0	0	0	0	0	0	0	0	0	0	0	0	0	0	0	0
HP:0001611	Nasal speech	0	0	0	0	0	0	0.0106383	0	0	0	0	0	0	0	0	0	0	0	0	0	0	0	0	0	0
HP:0001612	Weak cry	0	0	0	0.0105263	0	0	0	0	0	0	0	0	0	0	0	0	0	0	0	0	0	0	0	0	0
HP:0001618	Dysphonia	0	0.00454545	0	0	0	0	0.0212766	0	0	0	0	0.0181818	0	0	0	0	0	0.0212766	0	0	0	0	0	0.0833333	0
HP:0001621	Weak voice	0	0.00227273	0	0	0	0	0	0	0	0	0	0	0	0	0	0	0	0	0	0	0	0	0	0	0
HP:0001622	Premature birth	0	0.00227273	0	0.0105263	0	0	0.0531915	0	0	0	0.0722892	0	0.0185185	0	0	0	0	0	0	0	0	0	0	0	0.0606061
HP:0001623	Breech presentation	0	0	0	0.0105263	0	0	0.0106383	0	0.011236	0	0	0	0	0	0	0	0	0	0	0	0	0	0	0.0277778	0
HP:0001627	Abnormal heart morphology	0.00884956	0.195455	0.00704225	0.0684211	0.0857143	0	0.12766	0.101124	0.0337079	0.045977	0.180723	0	0.037037	0	0.0588235	0.12	0.787234	0	0.0217391	0.136364	0	0	0.153846	0	0
HP:0001631	Atrial septal defect	0	0.00454545	0	0	0	0	0.0106383	0	0.011236	0	0	0	0	0	0	0	0	0	0	0.0681818	0	0	0.0769231	0	0
HP:0001634	Mitral valve prolapse	0	0	0	0	0	0	0	0	0	0	0	0	0	0	0	0	0.0212766	0	0	0	0	0	0	0	0
HP:0001635	Congestive heart failure	0	0.075	0	0.0105263	0.0171429	0.0267857	0	0	0.0224719	0.0344828	0.0481928	0	0.0185185	0	0	0	0.234043	0	0	0	0	0.0487805	0	0	0
HP:0001637	Abnormal myocardium morphology	0.00353982	0.15	0.00352113	0.0526316	0.0685714	0	0.117021	0.0898876	0.0224719	0.0344828	0.144578	0	0.037037	0	0.0588235	0.08	0.744681	0	0	0.0681818	0	0	0.025641	0	0
HP:0001638	Cardiomyopathy	0.00353982	0.15	0	0.0526316	0.0685714	0	0.117021	0.0561798	0.0224719	0.0344828	0.144578	0	0.037037	0	0.0588235	0.08	0.744681	0	0	0.0681818	0	0	0.025641	0	0
HP:0001639	Hypertrophic cardiomyopathy	0.00353982	0.0545455	0	0.0526316	0.0285714	0	0.0851064	0.0561798	0.0224719	0	0.060241	0	0.0185185	0	0.0588235	0.04	0.744681	0	0	0.0681818	0	0	0.025641	0	0
HP:0001640	Cardiomegaly	0	0.0159091	0	0.0105263	0.0228571	0	0	0	0	0.0344828	0	0	0	0	0	0	0	0	0	0	0	0	0	0	0
HP:0001643	Patent ductus arteriosus	0	0.00454545	0	0	0	0	0	0	0.011236	0	0	0	0	0	0	0	0	0	0	0	0	0	0	0	0
HP:0001644	Dilated cardiomyopathy	0	0.0363636	0	0	0.00571429	0	0	0	0	0	0.0240964	0	0	0	0	0.04	0.0638298	0	0	0	0	0	0	0	0
HP:0001645	Sudden cardiac death	0	0.00227273	0	0	0.00571429	0	0	0	0	0	0	0	0	0	0	0	0	0	0	0	0	0	0	0	0
HP:0001649	Tachycardia	0.00353982	0	0.00352113	0	0.0171429	0	0.0212766	0.011236	0	0	0.0481928	0	0	0	0.0588235	0	0.0638298	0.106383	0	0	0	0.121951	0	0	0
HP:0001653	Mitral regurgitation	0	0.0272727	0	0	0	0	0	0	0	0	0	0	0.0185185	0	0	0	0	0	0	0	0	0	0	0	0
HP:0001654	Abnormal heart valve morphology	0	0	0	0	0	0	0	0	0	0.0114943	0	0	0	0	0	0	0.0212766	0	0	0	0	0	0	0	0
HP:0001655	Patent foramen ovale	0	0	0	0	0	0	0.0106383	0	0	0	0	0	0	0	0	0	0	0	0	0.0681818	0	0	0.0769231	0	0
HP:0001658	Myocardial infarction	0	0.00227273	0	0.00526316	0	0	0	0	0	0	0	0	0.0555556	0	0	0	0.0212766	0	0	0	0	0	0	0.0277778	0
HP:0001659	Aortic regurgitation	0	0.00681818	0	0	0	0	0	0	0	0	0	0	0	0	0	0	0	0	0	0	0	0	0	0	0
HP:0001662	Bradycardia	0	0.00681818	0	0.0263158	0	0	0.0425532	0	0	0	0	0	0	0	0	0	0	0.0425532	0	0.0909091	0	0	0.0512821	0	0
HP:0001670	Asymmetric septal hypertrophy	0	0	0	0	0.0228571	0	0	0.011236	0	0	0	0	0	0	0	0	0.0851064	0	0	0	0	0	0	0	0
HP:0001678	Atrioventricular block	0	0.0113636	0	0	0	0	0.0106383	0	0	0	0	0	0.0185185	0	0	0	0	0	0	0.0454545	0	0	0	0	0
HP:0001681	Angina pectoris	0	0	0	0	0	0.00892857	0	0.0224719	0	0	0	0	0.0185185	0	0	0	0	0	0	0	0	0	0	0	0
HP:0001685	Myocardial fibrosis	0	0.00454545	0	0	0	0	0.0319149	0	0	0	0	0	0	0	0	0	0.12766	0	0	0	0	0	0	0	0
HP:0001688	Sinus bradycardia	0	0.00681818	0	0	0	0	0	0	0	0	0	0	0	0	0	0	0	0	0	0	0	0	0	0	0
HP:0001695	Cardiac arrest	0	0.00227273	0	0	0.00571429	0	0	0	0	0	0	0	0	0	0	0.06	0	0	0	0.0454545	0	0	0	0.0277778	0
HP:0001698	Pericardial effusion	0	0.0113636	0	0.0157895	0	0	0	0	0	0	0	0	0.0185185	0	0	0	0	0	0	0	0	0	0	0	0
HP:0001699	Sudden death	0	0.00681818	0.00352113	0.0315789	0.0114286	0	0	0.011236	0	0	0	0	0.0555556	0	0	0	0	0	0	0	0	0	0	0.0555556	0
HP:0001701	Pericarditis	0	0	0	0	0	0	0	0.011236	0	0	0	0	0	0	0	0	0	0	0.0217391	0	0	0	0	0	0
HP:0001709	Third degree atrioventricular block	0	0.00454545	0	0	0	0	0	0	0	0	0	0	0	0	0	0	0	0	0	0	0	0	0	0	0
HP:0001711	Abnormal left ventricle morphology	0.00530973	0.0454545	0.00352113	0.0157895	0.04	0	0.0425532	0.0674157	0	0	0.060241	0	0	0	0	0	0.531915	0	0	0	0	0	0.0512821	0	0
HP:0001712	Left ventricular hypertrophy	0.00530973	0.0454545	0.00352113	0.0157895	0.04	0	0.0425532	0.0674157	0	0	0.060241	0	0	0	0	0	0.531915	0	0	0	0	0	0.0512821	0	0
HP:0001714	Ventricular hypertrophy	0.00530973	0.0477273	0.00352113	0.0157895	0.04	0	0.0425532	0.0674157	0	0	0.060241	0	0	0	0	0	0.531915	0	0	0	0	0	0.0512821	0	0
HP:0001716	Wolff-Parkinson-White syndrome	0	0.0340909	0	0	0.0285714	0	0.0638298	0.0337079	0.011236	0	0	0	0	0	0	0	0	0	0	0	0	0.0731707	0	0	0.0909091
HP:0001723	Restrictive cardiomyopathy	0	0	0	0	0	0	0	0	0	0.0344828	0	0	0	0	0	0	0	0	0	0	0	0	0	0	0
HP:0001730	Progressive hearing impairment	0.00530973	0.0795455	0	0.0157895	0.0514286	0.375	0.0531915	0	0	0.0114943	0.144578	0.0545455	0.037037	0.444444	0	0	0	0	0	0	0.232558	0	0.0769231	0.0277778	0
HP:0001733	Pancreatitis	0	0.00454545	0	0	0.0171429	0	0	0	0.011236	0	0	0	0	0	0	0	0	0	0	0	0	0	0	0	0
HP:0001738	Exocrine pancreatic insufficiency	0	0.0113636	0	0	0	0	0	0	0	0	0	0	0	0	0	0	0	0	0	0	0	0	0	0	0
HP:0001757	High-frequency sensorineural hearing impairment	0	0.0159091	0.00352113	0	0	0.0357143	0	0	0	0.229885	0.0722892	0	0.0740741	0	0.0196078	0	0	0	0	0	0.813953	0	0	0	0
HP:0001760	Abnormal foot morphology	0	0.0113636	0.0105634	0.00526316	0.0628571	0	0.0212766	0.0224719	0.314607	0	0.060241	0.0363636	0.111111	0	0.0196078	0	0.170213	0.0212766	0	0.0681818	0	0	0	0.0555556	0
HP:0001761	Pes cavus	0	0.00454545	0.00352113	0.00526316	0.0628571	0	0.0106383	0.0224719	0.258427	0	0.060241	0	0.0555556	0	0.0196078	0	0.170213	0.0212766	0	0	0	0	0	0.0277778	0
HP:0001762	Talipes equinovarus	0	0	0	0	0	0	0	0	0	0	0	0.0363636	0	0	0	0	0	0	0	0.0681818	0	0	0	0	0
HP:0001763	Pes planus	0	0.00681818	0	0	0	0	0	0	0	0	0	0	0	0	0	0	0	0	0	0	0	0	0	0	0
HP:0001765	Hammertoe	0	0	0	0	0	0	0	0	0.0224719	0	0	0	0	0	0	0	0	0	0	0	0	0	0	0	0
HP:0001770	Toe syndactyly	0	0	0	0	0	0	0.0106383	0	0	0	0	0	0	0	0	0	0	0	0	0	0	0	0	0	0
HP:0001771	Achilles tendon contracture	0	0	0	0	0.0171429	0	0	0	0	0	0	0	0.0555556	0	0	0	0	0	0	0	0	0	0	0	0
HP:0001776	Bilateral talipes equinovarus	0	0	0	0	0	0	0	0	0	0	0	0.0181818	0	0	0	0	0	0	0	0	0	0	0	0	0
HP:0001789	Hydrops fetalis	0	0	0	0	0	0	0	0	0	0	0	0	0.0185185	0	0	0	0	0	0	0	0	0	0	0	0
HP:0001824	Weight loss	0.00176991	0.0227273	0	0.0157895	0.0228571	0	0.0212766	0.011236	0	0	0	0	0	0	0	0	0	0	0	0	0	0.121951	0	0	0.030303
HP:0001875	Neutropenia	0	0.00681818	0	0	0	0	0	0	0	0	0	0	0	0	0	0	0	0	0	0	0	0	0	0	0
HP:0001897	Normocytic anemia	0	0	0	0	0.00571429	0	0	0	0	0	0.0120482	0	0	0	0	0	0	0	0	0	0	0	0	0	0
HP:0001903	Anemia	0	0.0113636	0.00704225	0	0.0114286	0	0.0319149	0	0.011236	0	0.0120482	0	0	0	0	0	0	0	0	0.0227273	0	0	0	0	0
HP:0001919	Acute kidney injury	0	0.00454545	0.00352113	0	0	0	0	0	0	0	0	0	0	0	0	0	0	0	0	0	0	0	0	0	0
HP:0001924	Sideroblastic anemia	0	0	0	0	0.00571429	0	0	0	0	0	0	0	0	0	0	0	0	0	0	0	0	0	0	0	0
HP:0001935	Microcytic anemia	0	0	0	0	0	0	0.0319149	0	0	0	0	0	0	0	0	0	0	0	0	0	0	0	0	0	0
HP:0001942	Metabolic acidosis	0	0.0227273	0	0.0842105	0	0	0.0638298	0	0	0	0.0120482	0	0	0	0.137255	0	0	0.0212766	0	0.113636	0	0.0487805	0	0.0555556	0.121212
HP:0001943	Hypoglycemia	0	0.0113636	0	0.0105263	0	0	0	0	0	0	0	0	0	0	0	0	0	0	0	0	0	0	0	0	0
HP:0001944	Dehydration	0	0	0	0	0	0	0	0	0	0	0.0120482	0	0	0	0	0	0	0	0	0	0	0	0	0	0
HP:0001945	Fever	0.00353982	0.00909091	0.00352113	0.0526316	0	0	0	0	0.0224719	0	0	0	0	0	0.0196078	0	0	0.0851064	0	0.0227273	0.0465116	0	0	0	0
HP:0001946	Ketosis	0	0.0159091	0	0.0210526	0.0114286	0	0	0	0	0	0.0120482	0	0.0185185	0	0.0784314	0	0	0	0	0	0	0	0	0	0
HP:0001947	Renal tubular acidosis	0	0.00681818	0	0	0	0	0	0	0	0	0	0	0	0	0	0	0	0	0	0	0	0	0	0	0
HP:0001950	Respiratory alkalosis	0	0	0	0	0	0	0	0	0	0	0.0120482	0	0	0	0	0	0	0.0425532	0	0.0227273	0	0	0	0	0
HP:0001952	Glucose intolerance	0.00530973	0.368182	0.0176056	0.00526316	0.0228571	0.107143	0	0.011236	0.0449438	0	0.0361446	0	0.685185	0	0.0588235	0.02	0	0	0	0	0	0.0487805	0	0	0
HP:0001953	Diabetic ketoacidosis	0	0.0113636	0	0	0.0114286	0	0	0	0	0	0	0	0.0185185	0	0	0	0	0	0	0	0	0	0	0	0
HP:0001954	Recurrent fever	0	0	0	0.0263158	0	0	0	0	0	0	0	0	0	0	0	0	0	0.0425532	0	0	0	0	0	0	0
HP:0001955	Unexplained fevers	0	0	0	0.0157895	0	0	0	0	0	0	0	0	0	0	0.0196078	0	0	0.0425532	0	0	0	0	0	0	0
HP:0001962	Palpitations	0.00353982	0	0.00352113	0	0.0114286	0	0	0.0337079	0	0.0344828	0	0	0	0	0	0	0	0	0	0	0	0.0731707	0	0	0
HP:0001969	Abnormal tubulointerstitial morphology	0	0.0227273	0	0	0	0	0.0212766	0	0	0	0	0	0	0	0	0	0	0	0	0	0	0	0	0	0
HP:0001970	Tubulointerstitial nephritis	0	0.00227273	0	0	0	0	0.0212766	0	0	0	0	0	0	0	0	0	0	0	0	0	0	0	0	0	0
HP:0001977	Abnormal thrombosis	0	0.00227273	0	0	0	0	0	0	0	0	0	0	0	0	0	0	0	0	0	0	0	0.0487805	0	0	0
HP:0001987	Hyperammonemia	0	0	0	0.0473684	0.00571429	0	0	0	0	0	0.0120482	0	0	0	0	0	0	0	0	0	0	0	0	0	0
HP:0001988	Recurrent hypoglycemia	0	0.00454545	0	0	0	0	0	0	0	0	0	0	0	0	0	0	0	0	0	0	0	0	0	0	0
HP:0001992	Organic aciduria	0.00176991	0	0	0.0631579	0	0	0.0425532	0	0.011236	0	0.0120482	0	0.037037	0	0.0784314	0	0	0	0	0.113636	0	0	0	0.0555556	0
HP:0001993	Ketoacidosis	0	0.0159091	0	0.0210526	0.0114286	0	0	0	0	0	0	0	0.0185185	0	0.0784314	0	0	0	0	0	0	0	0	0	0
HP:0001996	Chronic metabolic acidosis	0	0	0	0.0157895	0	0	0	0	0	0	0	0	0	0	0	0	0	0	0	0	0	0	0	0	0
HP:0001997	Gout	0	0	0	0	0	0	0	0	0	0	0	0	0	0	0	0	0.0212766	0	0	0	0	0	0	0	0
HP:0001998	Neonatal hypoglycemia	0	0.00681818	0	0.0105263	0	0	0	0	0	0	0	0	0	0	0	0	0	0	0	0	0	0	0	0	0
HP:0001999	Abnormal facial shape	0.00353982	0	0	0	0	0	0.0425532	0	0.0786517	0	0	0.0545455	0	0	0	0	0	0	0	0	0	0	0	0	0
HP:0002007	Frontal bossing	0	0	0	0	0	0	0.0212766	0	0	0	0	0	0	0	0	0	0	0	0	0	0	0	0	0	0
HP:0002013	Vomiting	0.00530973	0.113636	0.0211268	0.0526316	0	0	0.117021	0	0.0337079	0	0	0	0.0185185	0	0	0.1	0	0	0	0.0909091	0	0.195122	0	0	0.181818
HP:0002014	Diarrhea	0	0.0204545	0.00352113	0.0263158	0	0	0.0212766	0	0	0	0	0.0363636	0	0	0	0	0	0	0	0	0	0	0	0	0
HP:0002015	Dysphagia	0	0.0136364	0.00352113	0.0210526	0.108571	0	0.0319149	0	0.011236	0	0.060241	0.0181818	0.0185185	0	0.0980392	0.1	0	0.0425532	0	0.0909091	0	0	0.0769231	0.0555556	0.0909091
HP:0002017	Nausea and vomiting	0.00530973	0.140909	0.0211268	0.0578947	0.00571429	0.0178571	0.148936	0	0.0449438	0	0	0	0.0185185	0	0	0.1	0	0.0638298	0	0.0909091	0	0.195122	0	0	0.242424
HP:0002018	Nausea	0.00530973	0.0159091	0.0140845	0.00526316	0.00571429	0.0178571	0.0744681	0	0	0	0	0	0	0	0	0	0	0	0	0	0	0	0	0	0.181818
HP:0002019	Constipation	0	0.0272727	0	0	0.0171429	0	0	0	0	0	0	0	0	0	0	0	0	0	0	0	0	0	0	0	0.030303
HP:0002020	Gastroesophageal reflux	0	0.00227273	0	0.00526316	0.0171429	0	0	0	0	0	0	0	0.0185185	0	0	0	0	0	0	0	0	0	0	0.0555556	0
HP:0002023	Anal atresia	0	0.00454545	0	0	0	0	0	0	0	0	0	0	0	0	0	0	0	0	0	0	0	0	0	0	0
HP:0002027	Abdominal pain	0	0.0295455	0	0.0157895	0.0114286	0	0	0	0	0	0	0	0.0185185	0	0.0392157	0	0	0	0	0	0	0	0	0	0
HP:0002028	Chronic diarrhea	0	0	0	0	0	0	0	0	0	0	0	0.0181818	0	0	0	0	0	0	0	0	0	0	0	0	0
HP:0002033	Poor suck	0	0	0	0	0	0	0.0212766	0	0	0	0	0	0	0	0.0784314	0	0	0	0	0	0	0	0	0	0.0606061
HP:0002037	Inflammation of the large intestine	0	0	0	0.0157895	0.0114286	0	0	0	0	0	0	0	0	0	0	0	0	0	0	0	0	0	0	0	0
HP:0002039	Anorexia	0	0.00454545	0.00352113	0	0	0	0	0	0	0	0	0.0363636	0	0	0	0	0	0	0	0	0	0	0	0	0
HP:0002045	Hypothermia	0	0	0	0	0	0	0	0	0	0	0	0	0	0	0	0	0	0.0638298	0	0.0909091	0	0	0	0	0.181818
HP:0002058	Myopathic facies	0	0.00227273	0	0	0	0	0	0	0	0	0	0	0.037037	0	0	0	0	0	0	0	0	0	0	0	0
HP:0002059	Cerebral atrophy	0.00176991	0.0590909	0	0.115789	0.0685714	0.0178571	0.0106383	0	0.011236	0.0114943	0	0.0363636	0.0555556	0	0	0.04	0	0	0	0.113636	0	0.0731707	0	0.0833333	0.181818
HP:0002061	Lower limb spasticity	0.00353982	0	0.00704225	0.00526316	0.0457143	0	0.0319149	0	0.011236	0	0	0.0181818	0	0	0.235294	0	0	0.0425532	0	0.0227273	0	0	0	0	0
HP:0002063	Rigidity	0.00530973	0	0	0.0157895	0	0	0	0.0224719	0	0	0	0.0545455	0	0	0	0.08	0	0	0	0.0681818	0	0	0	0	0
HP:0002064	Spastic gait	0.00176991	0	0.00704225	0.00526316	0	0	0	0	0	0	0	0.0181818	0	0	0	0.06	0	0	0	0	0	0	0.0769231	0.0277778	0
HP:0002066	Gait ataxia	0.00353982	0.0227273	0.0211268	0.110526	0.102857	0.0625	0.0851064	0	0.213483	0	0.204819	0.0909091	0.0555556	0	0.0980392	0.08	0	0.255319	0	0.0681818	0	0	0.0769231	0.0555556	0
HP:0002067	Bradykinesia	0	0	0	0	0	0	0	0	0	0	0	0	0	0	0	0.04	0	0	0	0	0	0	0	0	0
HP:0002069	Bilateral tonic-clonic seizure	0.00176991	0.025	0	0.0368421	0.114286	0.0446429	0.0638298	0	0	0	0.0963855	0.0545455	0	0	0	0.18	0	0	0	0.25	0	0	0	0	0.121212
HP:0002070	Limb ataxia	0.00176991	0.0318182	0	0.0157895	0.0857143	0.0446429	0.0319149	0	0	0	0.0722892	0	0.037037	0	0	0	0	0.0851064	0	0	0	0	0	0	0
HP:0002071	Abnormality of extrapyramidal motor function	0.0106195	0.00227273	0	0	0.0114286	0	0	0.011236	0	0	0	0	0	0	0	0.12	0	0	0	0	0	0	0	0	0
HP:0002072	Chorea	0	0	0	0.0473684	0	0	0	0	0.011236	0	0.0240964	0.0727273	0	0	0.0392157	0.04	0	0.0425532	0	0	0	0	0	0.0833333	0.030303
HP:0002073	Progressive cerebellar ataxia	0.00176991	0.0454545	0	0.0157895	0.0514286	0.0535714	0	0	0.0449438	0	0.204819	0.0181818	0.0925926	0	0.137255	0.04	0	0.0212766	0	0.0454545	0	0	0.128205	0.0277778	0.030303
HP:0002075	Dysdiadochokinesis	0.00530973	0.00454545	0	0	0.04	0.0357143	0	0	0	0	0.0240964	0	0	0	0.0196078	0	0	0.0425532	0	0	0	0	0	0	0
HP:0002076	Migraine	0.0176991	0.0568182	0.0387324	0.0578947	0.114286	0.0267857	0.0425532	0.0337079	0.0449438	0	0.0722892	0	0	0	0.0196078	0.06	0	0	0	0.0909091	0	0.439024	0.025641	0.0555556	0.0606061
HP:0002077	Migraine with aura	0	0	0.028169	0	0	0	0.0212766	0	0	0	0	0	0	0	0	0.04	0	0	0	0.0454545	0	0	0	0	0
HP:0002078	Truncal ataxia	0.00176991	0.025	0	0.00526316	0.0685714	0.0267857	0	0	0	0	0.144578	0	0	0	0	0	0	0.106383	0	0	0	0	0	0	0
HP:0002080	Intention tremor	0.00353982	0.0113636	0	0.0105263	0.0685714	0	0	0	0	0	0.0240964	0	0	0	0	0	0	0.0638298	0	0	0	0	0	0	0
HP:0002083	Migraine without aura	0.0159292	0	0.0105634	0	0	0	0	0.0224719	0	0	0	0	0	0	0	0	0	0	0	0	0	0	0	0	0
HP:0002090	Pneumonia	0	0.0159091	0.0105634	0.0473684	0.0742857	0.0357143	0.0957447	0	0	0	0	0.0545455	0.0185185	0	0.0196078	0.14	0	0.0425532	0	0	0.0232558	0	0	0	0
HP:0002091	Restrictive ventilatory defect	0	0.00227273	0	0	0	0	0	0	0	0	0	0	0	0	0	0	0	0	0	0	0	0	0	0	0
HP:0002092	Pulmonary arterial hypertension	0	0.00681818	0	0	0	0	0	0	0	0	0	0	0.0185185	0	0	0	0	0	0	0	0	0	0	0	0
HP:0002093	Respiratory insufficiency	0.00353982	0.0386364	0	0.231579	0.0914286	0.0267857	0.138298	0	0.0898876	0	0.13253	0.0727273	0.037037	0	0.215686	0.2	0	0.148936	0	0.181818	0	0.0487805	0.128205	0.0277778	0.0909091
HP:0002094	Dyspnea	0.00530973	0.0181818	0.00352113	0.0105263	0.0114286	0	0.0638298	0.0337079	0	0	0.060241	0.0181818	0.037037	0	0.176471	0	0.234043	0.0425532	0	0.0909091	0	0	0	0	0
HP:0002097	Emphysema	0	0	0	0	0.00571429	0	0	0	0	0	0	0	0	0	0	0	0	0	0	0	0	0	0	0	0
HP:0002098	Respiratory distress	0.00353982	0.00227273	0.00352113	0.0105263	0	0	0.0319149	0	0	0	0.0240964	0.0181818	0	0	0.0588235	0	0	0	0	0.0681818	0	0	0	0	0
HP:0002099	Asthma	0	0.00681818	0.00352113	0.0105263	0.0228571	0	0	0	0	0	0	0	0	0	0.0196078	0	0	0	0	0	0	0	0	0	0
HP:0002100	Recurrent aspiration pneumonia	0	0	0	0	0	0	0	0	0	0	0	0	0.0185185	0	0	0.1	0	0	0	0	0	0	0	0	0
HP:0002104	Apnea	0	0.00681818	0	0.184211	0	0	0.0531915	0	0	0	0.0120482	0	0	0	0.0588235	0.06	0	0.0851064	0	0.159091	0	0	0.333333	0.0555556	0.030303
HP:0002119	Ventriculomegaly	0	0.00909091	0	0.0315789	0	0.0178571	0.0319149	0	0	0	0	0.0545455	0	0	0.0392157	0	0	0.0425532	0	0.0454545	0	0	0	0	0
HP:0002120	Cerebral cortical atrophy	0.00176991	0.0159091	0	0.0526316	0.0514286	0.0178571	0	0	0	0.0114943	0	0.0363636	0	0	0	0.02	0	0	0	0.0454545	0	0	0	0	0.121212
HP:0002121	Generalized non-motor (absence) seizure	0	0	0	0.0157895	0	0.00892857	0	0	0	0	0	0.0545455	0	0	0.0196078	0	0	0	0	0	0	0	0	0	0
HP:0002123	Generalized myoclonic seizure	0	0.025	0	0.0421053	0.251429	0.0714286	0.0531915	0	0	0	0.13253	0	0.0185185	0	0	0.08	0	0	0	0.0909091	0	0	0	0	0
HP:0002131	Episodic ataxia	0	0	0	0.0473684	0	0	0	0	0.011236	0	0	0	0	0	0	0	0	0	0	0.0227273	0	0	0	0	0
HP:0002133	Status epilepticus	0	0.0454545	0	0.00526316	0.00571429	0.0535714	0.0319149	0	0	0	0	0	0	0	0	0	0	0	0	0.136364	0	0.0731707	0	0	0.121212
HP:0002134	Abnormality of the basal ganglia	0.0106195	0.120455	0.00352113	0.410526	0.0685714	0.0178571	0.265957	0.011236	0.123596	0	0.108434	0.6	0	0	0.431373	0.6	0	0.510638	0	0.613636	0	0	0.153846	0.611111	0.757576
HP:0002135	Basal ganglia calcification	0.00176991	0.0977273	0	0	0	0	0.0106383	0	0	0	0	0	0	0	0	0	0	0	0	0	0	0	0	0	0.0606061
HP:0002136	Broad-based gait	0.00353982	0	0	0	0.0114286	0	0.0319149	0	0.0224719	0	0	0	0	0	0	0	0	0.0638298	0	0	0	0	0	0	0
HP:0002138	Subarachnoid hemorrhage	0	0	0	0	0.0114286	0	0	0	0	0	0	0	0	0.0185185	0	0	0	0	0	0	0	0	0	0	0
HP:0002140	Ischemic stroke	0	0.0295455	0	0.0157895	0.0228571	0	0.0531915	0	0	0	0	0	0.0555556	0	0	0.04	0	0	0	0	0	0	0.025641	0	0.121212
HP:0002141	Gait imbalance	0.00353982	0.00681818	0.00352113	0	0	0	0	0	0	0	0	0	0	0	0	0	0	0	0	0	0	0	0	0	0
HP:0002143	Abnormality of the spinal cord	0.00530973	0	0.0246479	0.0157895	0.0342857	0	0.0319149	0.011236	0.011236	0	0	0	0	0	0	0	0	0	0	0	0	0	0.205128	0	0.030303
HP:0002149	Hyperuricemia	0	0	0.00352113	0	0	0	0	0	0	0	0	0	0	0	0	0	0	0	0	0	0	0	0	0	0
HP:0002151	Increased serum lactate	0.00707965	0.245455	0.00704225	0.357895	0.188571	0.0892857	0.510638	0.0224719	0.146067	0.0114943	0.506024	0.236364	0.12963	0	0.352941	0.2	0	0.255319	0	0.431818	0	0.195122	0.025641	0.305556	0.636364
HP:0002153	Hyperkalemia	0	0.0113636	0	0	0	0	0	0	0	0	0	0	0	0	0	0	0	0	0	0	0	0	0	0	0
HP:0002155	Hypertriglyceridemia	0	0	0	0	0	0	0	0.0337079	0	0	0	0	0	0	0	0	0	0	0	0	0	0	0	0	0
HP:0002166	Impaired vibration sensation in the lower limbs	0.00707965	0	0.0140845	0.0105263	0.0457143	0	0	0.011236	0.0449438	0	0.0361446	0	0.0555556	0	0	0	0	0.0212766	0	0	0	0	0	0.0555556	0
HP:0002167	Neurological speech impairment	0.00353982	0.136364	0.00704225	0.110526	0.211429	0.0892857	0.12766	0	0.134831	0	0.204819	0.2	0.111111	0	0.27451	0.18	0	0.255319	0	0.159091	0	0	0.025641	0.194444	0.0606061
HP:0002168	Scanning speech	0.00353982	0	0	0	0.0114286	0	0	0	0.011236	0	0	0	0	0	0	0	0	0	0	0	0	0	0	0	0
HP:0002169	Clonus	0.00884956	0.00227273	0.00352113	0	0.0171429	0.0178571	0	0	0.0337079	0	0.0240964	0.0727273	0	0	0.0588235	0.08	0	0	0	0.0681818	0	0	0	0.0555556	0.0606061
HP:0002171	Gliosis	0	0.00454545	0	0.0421053	0.0285714	0	0.0319149	0	0	0	0	0	0	0	0	0	0	0	0	0	0	0	0	0	0
HP:0002172	Postural instability	0.00176991	0	0	0	0	0	0	0	0.011236	0	0	0.0727273	0.0555556	0	0.0588235	0	0	0.0638298	0	0	0	0	0	0.0277778	0
HP:0002174	Postural tremor	0.00530973	0.00227273	0	0	0	0	0	0.0224719	0	0	0	0.0181818	0	0	0	0	0	0	0	0	0	0	0	0	0
HP:0002180	Neurodegeneration	0	0	0	0.00526316	0.00571429	0	0	0	0	0	0	0	0	0	0	0.1	0	0.0212766	0	0	0	0	0	0.166667	0
HP:0002181	Cerebral edema	0	0.0113636	0	0.0157895	0	0	0	0	0	0	0	0.0545455	0	0	0	0	0	0	0	0.0681818	0	0	0	0	0.030303
HP:0002183	Phonophobia	0	0	0	0	0	0	0	0	0	0	0	0	0	0	0	0	0	0	0	0	0	0	0	0	0.0606061
HP:0002186	Apraxia	0	0.00909091	0	0.00526316	0	0	0	0	0	0	0	0	0	0	0.0784314	0.04	0	0	0	0	0	0	0	0	0
HP:0002187	Intellectual disability, profound	0	0.00681818	0	0	0	0	0	0	0	0	0	0	0	0	0	0	0	0	0	0	0	0	0	0	0
HP:0002188	Delayed CNS myelination	0	0	0	0.0210526	0	0	0	0	0	0	0	0	0	0	0	0	0	0	0	0	0	0	0	0	0
HP:0002191	Progressive spasticity	0	0	0.00352113	0.00526316	0	0	0.0212766	0	0	0	0	0	0	0	0.117647	0.08	0	0	0	0	0	0	0	0	0
HP:0002194	Delayed gross motor development	0.00176991	0	0	0.0526316	0	0	0	0	0.0224719	0	0	0	0.0555556	0	0.0196078	0	0	0.0425532	0	0	0	0	0	0.0277778	0
HP:0002196	Myelopathy	0	0	0.0105634	0	0.0171429	0	0	0	0	0	0	0	0	0	0	0	0	0	0	0	0	0	0	0	0
HP:0002197	Generalized-onset seizure	0	0.0409091	0.00352113	0.110526	0.28	0.116071	0.0531915	0	0.011236	0	0.168675	0.109091	0.0185185	0	0.0784314	0.08	0	0	0	0.0909091	0	0.0731707	0	0.0555556	0.0606061
HP:0002198	Dilated fourth ventricle	0	0.00227273	0	0	0	0.0178571	0	0	0	0	0	0	0	0	0	0	0	0	0	0	0	0	0	0	0
HP:0002200	Pseudobulbar signs	0.00176991	0	0	0	0	0	0.0212766	0	0	0	0	0	0	0	0	0	0	0.0212766	0	0	0	0	0	0.0277778	0
HP:0002202	Pleural effusion	0	0.00909091	0	0	0	0	0	0	0	0	0	0	0	0	0	0	0	0	0	0.0227273	0	0	0	0	0
HP:0002205	Recurrent respiratory infections	0	0.00909091	0	0.0315789	0.04	0	0.0106383	0	0	0	0.0120482	0	0	0	0	0.04	0	0	0	0	0	0	0	0	0
HP:0002240	Hepatomegaly	0	0.00454545	0	0.0105263	0.00571429	0	0	0	0	0	0	0.0181818	0	0	0	0	0	0	0	0	0	0.0487805	0	0	0.0606061
HP:0002266	Focal clonic seizure	0	0.00227273	0	0	0	0	0	0	0	0	0	0	0	0	0	0	0	0	0	0	0	0	0	0	0
HP:0002267	Exaggerated startle response	0.00530973	0	0	0	0	0	0	0	0	0	0	0	0	0	0	0	0	0	0	0	0	0	0	0	0
HP:0002268	Paroxysmal dystonia	0	0	0	0	0	0	0	0	0	0	0	0.0545455	0	0	0	0	0	0	0	0	0	0	0	0	0
HP:0002273	Tetraparesis	0.00176991	0.00454545	0	0	0	0	0.0106383	0	0.011236	0	0	0	0	0	0	0	0	0.0638298	0	0	0	0	0	0.0833333	0
HP:0002275	Poor motor coordination	0	0	0	0.0105263	0	0	0.0106383	0	0	0	0.0240964	0.0181818	0.037037	0	0.0196078	0	0	0.0425532	0	0.0227273	0	0	0	0	0
HP:0002282	Gray matter heterotopia	0	0	0	0	0	0	0	0.011236	0	0	0	0	0	0	0	0	0	0	0	0	0	0	0	0	0
HP:0002283	Global brain atrophy	0	0.0227273	0	0.0263158	0.00571429	0.0178571	0.0531915	0	0	0	0	0.0545455	0	0	0	0	0	0	0	0.0227273	0	0	0	0	0.030303
HP:0002300	Mutism	0	0.00454545	0	0	0	0	0	0	0	0	0	0	0	0	0	0	0	0.0425532	0	0	0	0	0	0	0
HP:0002301	Hemiplegia	0	0.0136364	0.00352113	0	0	0	0.0531915	0	0	0	0	0	0	0	0	0	0	0	0	0	0	0.146341	0	0	0
HP:0002304	Akinesia	0	0	0	0	0	0	0	0	0	0	0	0	0	0	0	0	0	0	0	0.0681818	0	0	0	0	0
HP:0002305	Athetosis	0	0	0	0	0	0	0	0	0	0	0	0	0	0	0	0	0	0	0	0	0	0	0	0.0277778	0
HP:0002307	Drooling	0	0	0	0.0105263	0	0	0	0	0	0	0	0	0	0	0	0.04	0	0	0	0	0	0	0.0769231	0	0
HP:0002308	Arnold-Chiari malformation	0	0	0	0	0	0	0	0	0	0	0	0	0	0	0	0	0	0	0.0217391	0	0	0	0	0	0
HP:0002310	Orofacial dyskinesia	0	0	0	0	0	0	0	0	0	0	0	0	0	0	0	0.02	0	0	0	0	0	0	0	0	0
HP:0002311	Incoordination	0.00176991	0.0204545	0.00704225	0.0473684	0.0342857	0.0267857	0.0425532	0.011236	0.134831	0	0.180723	0.127273	0.12963	0	0.0784314	0.04	0	0.106383	0	0	0	0	0	0.0277778	0
HP:0002312	Clumsiness	0.00176991	0.0113636	0.00352113	0.00526316	0.0114286	0	0.0319149	0	0.011236	0	0.0240964	0.0181818	0.0185185	0	0.0588235	0	0	0.0425532	0	0	0	0	0	0.0277778	0
HP:0002313	Spastic paraparesis	0.00353982	0	0	0.00526316	0.04	0	0	0	0	0	0	0	0	0	0	0	0	0.0425532	0	0.0227273	0	0	0	0	0
HP:0002315	Headache	0.0176991	0.186364	0.0457746	0.0789474	0.131429	0.0625	0.180851	0.0561798	0.0561798	0	0.0843373	0.0545455	0	0	0.0588235	0.06	0	0.0212766	0	0.0909091	0	0.634146	0.025641	0.138889	0.212121
HP:0002317	Unsteady gait	0.00353982	0.0409091	0	0.0263158	0.0457143	0.0267857	0.0744681	0	0.0337079	0	0.108434	0.0727273	0.0740741	0	0.0588235	0	0	0.0851064	0	0	0	0	0	0	0
HP:0002318	Cervical myelopathy	0	0	0.00704225	0	0	0	0	0	0	0	0	0	0	0	0	0	0	0	0	0	0	0	0	0	0
HP:0002321	Vertigo	0.00176991	0.0204545	0.0140845	0	0	0.0625	0	0.0224719	0	0.0114943	0	0	0	0.0555556	0	0.04	0	0	0.0217391	0	0	0	0	0.0277778	0
HP:0002322	Resting tremor	0	0	0	0	0	0	0	0.011236	0.011236	0	0	0	0	0	0	0	0	0	0	0	0	0	0	0	0
HP:0002326	Transient ischemic attack	0	0.00909091	0	0	0	0	0	0	0	0	0	0	0	0	0	0	0	0	0	0	0	0	0	0	0
HP:0002329	Drowsiness	0.00353982	0	0.00352113	0.0105263	0	0	0.0744681	0	0	0	0.0240964	0	0	0	0	0.02	0	0	0	0.0227273	0	0	0	0	0
HP:0002331	Recurrent paroxysmal headache	0	0.0181818	0.0140845	0	0	0.0357143	0.0425532	0	0	0	0.0361446	0	0	0	0.0196078	0	0	0	0	0.0454545	0	0.146341	0	0	0.181818
HP:0002339	Abnormal caudate nucleus morphology	0	0	0	0.0631579	0	0.0178571	0.0319149	0	0.0337079	0	0	0.145455	0	0	0.0784314	0.06	0	0.0638298	0	0	0	0	0	0.138889	0.121212
HP:0002342	Intellectual disability, moderate	0	0	0	0.0315789	0.0171429	0.00892857	0.0106383	0	0.011236	0	0.0361446	0	0	0	0.0392157	0.04	0	0.0212766	0	0	0	0	0	0	0
HP:0002344	Progressive neurologic deterioration	0.00530973	0.0272727	0.00352113	0.131579	0.0514286	0.0178571	0.180851	0	0.0786517	0	0.108434	0.0545455	0.0185185	0	0.215686	0.34	0	0.191489	0	0.25	0	0	0.230769	0.305556	0.515152
HP:0002345	Action tremor	0.00884956	0.0113636	0	0.0105263	0.0685714	0	0	0.0337079	0.011236	0	0.0240964	0.0181818	0	0	0	0	0	0.0638298	0	0	0	0	0	0	0
HP:0002349	Focal aware seizure	0	0	0.00352113	0	0	0	0	0	0	0	0	0	0	0	0	0	0	0	0	0	0	0	0	0	0.030303
HP:0002352	Leukoencephalopathy	0.00176991	0	0.00704225	0.0315789	0.0342857	0	0	0.011236	0	0	0	0	0	0	0	0	0	0.0638298	0	0	0	0	0	0.0277778	0.030303
HP:0002353	EEG abnormality	0.00176991	0.127273	0.00352113	0.194737	0.371429	0.0982143	0.0851064	0.011236	0.0337079	0	0.228916	0.0545455	0	0	0.235294	0.16	0	0.148936	0.0217391	0.25	0	0	0	0.0277778	0.121212
HP:0002354	Memory impairment	0.00176991	0.0181818	0	0.0210526	0.0228571	0.0178571	0.0531915	0	0.011236	0	0.0120482	0	0	0	0	0	0	0.0425532	0	0	0	0	0	0.0277778	0.030303
HP:0002355	Difficulty walking	0.00884956	0.00454545	0.00352113	0	0.08	0.0267857	0.0106383	0	0.0786517	0	0	0.0181818	0.0185185	0	0.0588235	0.04	0	0	0	0	0	0.0731707	0	0.111111	0
HP:0002357	Dysphasia	0	0.0227273	0	0	0	0	0.0425532	0	0	0	0	0	0	0	0	0	0	0	0	0	0	0	0	0	0.030303
HP:0002359	Frequent falls	0	0.00909091	0.00352113	0.0263158	0.0285714	0.0267857	0.0212766	0.011236	0.0674157	0	0.060241	0.0909091	0.111111	0	0.0196078	0.04	0	0.0638298	0	0	0	0	0	0	0
HP:0002360	Sleep disturbance	0	0.0272727	0	0.00526316	0	0.00892857	0.0319149	0	0	0	0.0120482	0	0	0	0.0196078	0	0	0	0	0	0	0.0487805	0	0	0.030303
HP:0002361	Psychomotor deterioration	0	0.00454545	0	0	0	0	0	0	0	0	0	0	0	0	0	0.04	0	0	0	0	0	0	0	0	0.030303
HP:0002362	Shuffling gait	0	0	0	0	0	0	0	0.011236	0	0	0	0	0	0	0	0	0	0	0	0	0	0	0	0	0
HP:0002367	Visual hallucinations	0	0.00454545	0	0.0157895	0	0.0357143	0	0	0	0	0	0	0	0	0	0	0	0	0	0	0	0	0	0	0
HP:0002370	Poor coordination	0	0	0	0	0	0	0	0	0	0	0.0240964	0.0181818	0	0	0	0	0	0	0	0	0	0	0	0	0
HP:0002371	Loss of speech	0	0	0	0	0	0	0	0	0	0	0.0240964	0.0545455	0	0	0.0392157	0	0	0.0638298	0	0	0	0	0	0	0
HP:0002373	Febrile seizure (within the age range of 3 months to 6 years)	0	0	0	0.0105263	0	0	0.0106383	0	0.011236	0	0.060241	0	0	0	0	0	0	0	0	0	0	0	0	0	0
HP:0002374	Diminished movement	0	0	0	0.00526316	0	0	0	0	0	0	0	0	0.0185185	0	0.0392157	0.04	0	0	0	0.0681818	0	0	0	0	0.030303
HP:0002375	Hypokinesia	0	0	0	0	0	0	0	0	0	0	0	0	0.0185185	0	0	0.04	0	0	0	0	0	0	0	0	0.030303
HP:0002376	Developmental regression	0	0.00681818	0	0.178947	0.0342857	0.0178571	0.244681	0	0.011236	0	0.0722892	0.0727273	0	0	0.235294	0.12	0	0.12766	0	0.136364	0	0.0731707	0	0.222222	0.0606061
HP:0002378	Hand tremor	0.00353982	0	0	0	0	0.0178571	0	0	0	0	0	0	0	0	0	0	0	0	0	0	0	0	0	0	0
HP:0002381	Aphasia	0	0.0522727	0	0	0.00571429	0	0.0638298	0	0	0	0	0	0	0	0	0.04	0	0	0	0.0227273	0	0	0	0.0277778	0.030303
HP:0002383	Encephalitis	0	0.00454545	0.00352113	0	0	0	0	0	0	0	0	0	0	0	0	0	0	0.0425532	0	0	0	0	0	0	0
HP:0002384	Focal impaired awareness seizure	0	0.00681818	0	0.0157895	0	0	0	0	0	0	0.0481928	0	0	0	0	0.04	0	0	0	0.0909091	0	0	0	0	0
HP:0002385	Paraparesis	0.00707965	0	0.00352113	0.00526316	0.04	0	0.0106383	0	0.011236	0	0	0	0	0	0.0784314	0	0	0.0638298	0	0.0227273	0	0	0	0	0
HP:0002392	EEG with polyspike wave complexes	0	0.00681818	0	0	0.0228571	0	0	0	0	0	0.0240964	0	0	0	0	0.04	0	0	0	0	0	0	0	0	0
HP:0002395	Lower limb hyperreflexia	0.00353982	0	0.00704225	0.0105263	0.0114286	0	0.0319149	0.011236	0	0	0	0	0.0740741	0	0.137255	0.04	0	0	0	0	0	0	0	0	0
HP:0002396	Cogwheel rigidity	0	0	0	0	0	0	0	0	0	0	0	0	0	0	0	0.04	0	0	0	0	0	0	0	0	0
HP:0002398	Degeneration of anterior horn cells	0	0	0	0	0.00571429	0	0	0	0	0	0	0	0	0	0	0	0	0	0	0	0	0	0	0	0
HP:0002401	Stroke-like episode	0	0.338636	0	0	0.04	0	0.223404	0	0.0337079	0	0.0361446	0.0909091	0	0	0	0.12	0	0	0	0.181818	0	0.292683	0.307692	0	0.333333
HP:0002403	Positive Romberg sign	0	0	0	0.0315789	0.0171429	0	0	0	0	0	0.0843373	0	0.0185185	0	0	0	0	0	0	0	0	0	0	0	0
HP:0002406	Limb dysmetria	0.00707965	0.00227273	0	0.0157895	0	0	0	0	0.011236	0	0.060241	0.0181818	0.0185185	0	0.0588235	0	0	0.106383	0	0	0	0	0	0	0
HP:0002415	Leukodystrophy	0	0	0	0.00526316	0	0	0	0	0	0	0.0240964	0	0	0	0.0784314	0	0	0	0	0	0	0	0	0	0
HP:0002416	Subependymal cysts	0	0.00454545	0	0	0	0	0	0	0	0	0	0	0	0	0	0	0	0	0	0	0	0	0	0	0
HP:0002418	Abnormality of midbrain morphology	0	0	0.00352113	0.0947368	0.0285714	0	0.244681	0	0.0224719	0	0.0240964	0.272727	0	0	0.196078	0.12	0	0.0638298	0	0.204545	0	0	0.538462	0.138889	0.242424
HP:0002421	Poor head control	0	0	0	0.0421053	0	0	0.0106383	0	0	0	0	0	0.0185185	0	0.0784314	0.02	0	0	0	0.0227273	0	0	0	0	0.0909091
HP:0002427	Motor aphasia	0	0	0	0	0	0	0	0	0	0	0	0	0	0	0	0	0	0	0	0	0	0	0	0.0277778	0
HP:0002442	Dyscalculia	0	0.00681818	0	0	0	0	0.0106383	0	0	0	0	0	0	0	0	0	0	0	0	0	0	0	0	0	0
HP:0002445	Tetraplegia	0	0.00454545	0	0.00526316	0	0	0	0	0	0	0	0	0	0	0	0.02	0	0.0212766	0	0	0	0	0	0	0
HP:0002446	Astrocytosis	0	0	0	0.0210526	0	0	0	0	0	0	0	0	0	0	0	0	0	0	0	0	0	0	0	0	0
HP:0002448	Progressive encephalopathy	0	0	0	0.0210526	0	0	0	0	0	0	0	0	0.037037	0	0	0.08	0	0.234043	0	0	0	0	0	0	0
HP:0002451	Limb dystonia	0.00353982	0	0	0.0473684	0	0	0	0	0.011236	0	0.0240964	0.181818	0	0	0.0980392	0.06	0	0	0	0	0	0	0	0.194444	0
HP:0002453	Abnormal globus pallidus morphology	0	0	0	0	0.00571429	0	0	0	0.011236	0	0	0.145455	0	0	0.0588235	0.08	0	0.0212766	0	0	0	0	0	0.0555556	0.242424
HP:0002457	Abnormal head movements	0	0	0	0	0.00571429	0	0	0	0	0	0	0	0	0	0	0	0	0	0	0	0	0	0	0	0
HP:0002460	Distal muscle weakness	0	0.00227273	0.0140845	0	0.0228571	0	0	0	0.213483	0	0.060241	0	0	0	0.0784314	0	0	0.0212766	0	0	0	0	0	0	0
HP:0002464	Spastic dysarthria	0	0	0	0.00526316	0	0	0	0	0	0	0	0	0	0	0	0	0	0	0	0	0	0	0	0	0
HP:0002465	Poor speech	0	0.00681818	0	0.00526316	0	0	0	0	0.0224719	0	0	0	0	0	0.137255	0	0	0	0	0	0	0	0	0	0
HP:0002470	Nonprogressive cerebellar ataxia	0	0	0	0	0	0	0	0	0.0224719	0	0	0	0	0	0	0	0	0	0	0	0	0	0	0	0
HP:0002478	Progressive spastic quadriplegia	0	0	0	0	0	0	0.0212766	0	0	0	0	0	0	0	0	0	0	0	0	0	0	0	0	0	0
HP:0002483	Bulbar signs	0	0	0	0	0	0	0.0106383	0	0	0	0	0	0	0	0	0	0	0	0	0	0	0	0	0	0
HP:0002487	Hyperkinetic movements	0	0	0	0	0	0	0	0.011236	0	0	0	0	0	0	0	0	0	0	0	0	0	0	0	0	0
HP:0002490	Increased CSF lactate	0	0.0863636	0	0.268421	0.0571429	0.0178571	0.361702	0	0.123596	0	0.0963855	0.0545455	0	0	0.490196	0.28	0	0.212766	0	0.340909	0	0.146341	0.128205	0.25	0.545455
HP:0002493	Upper motor neuron dysfunction	0.0212389	0.129545	0.028169	0.178947	0.131429	0.0178571	0.234043	0	0.303371	0	0.0240964	0.290909	0.12963	0	0.647059	0.4	0	0.361702	0	0.454545	0	0.219512	0.128205	0.388889	0.181818
HP:0002495	Impaired vibratory sensation	0.0106195	0	0.0246479	0.0157895	0.114286	0	0	0.011236	0.0449438	0	0.0843373	0	0.0555556	0	0.235294	0	0	0.0425532	0	0	0	0	0	0.0555556	0
HP:0002500	Abnormality of the cerebral white matter	0.0513274	0.186364	0.0246479	0.0631579	0.0571429	0.0803571	0.159574	0.0449438	0.011236	0	0.060241	0.109091	0	0	0.215686	0.2	0	0.0851064	0.0217391	0.318182	0	0.121951	0.333333	0.0555556	0.424242
HP:0002503	Spinocerebellar tract degeneration	0	0	0	0	0.00571429	0	0	0	0	0	0	0	0	0	0	0	0	0	0	0	0	0	0	0	0
HP:0002505	Progressive inability to walk	0.00353982	0	0.00352113	0.0105263	0	0	0.0212766	0	0.0786517	0	0.0361446	0.0181818	0	0	0.0980392	0.06	0	0.12766	0	0.0227273	0	0	0	0.0555556	0
HP:0002506	Diffuse cerebral atrophy	0	0.00454545	0	0	0	0	0	0	0	0	0	0	0	0	0	0	0	0	0	0	0	0	0	0	0
HP:0002509	Limb hypertonia	0	0	0.00704225	0.0105263	0	0	0	0	0	0	0	0.109091	0	0	0	0	0	0	0	0.136364	0	0	0	0	0
HP:0002510	Spastic tetraplegia	0	0	0	0	0	0	0.0212766	0	0	0	0	0	0	0	0	0	0	0	0	0.0681818	0	0	0	0	0
HP:0002514	Cerebral calcification	0.00176991	0.1	0	0	0	0	0.0106383	0	0	0	0	0	0	0	0	0	0	0	0	0	0	0	0	0	0.0606061
HP:0002515	Waddling gait	0	0	0	0	0.0171429	0	0	0	0	0	0	0	0.0740741	0	0	0	0	0	0	0	0	0	0	0	0
HP:0002516	Increased intracranial pressure	0	0.00227273	0.00352113	0	0	0	0	0	0	0	0	0	0	0	0	0	0	0	0	0	0	0	0	0	0
HP:0002518	Abnormality of the periventricular white matter	0.00176991	0	0.00704225	0.0315789	0.0171429	0	0	0.011236	0	0	0	0	0	0	0	0	0	0.0638298	0	0	0	0	0	0.0277778	0.030303
HP:0002521	Hypsarrhythmia	0	0	0	0.0210526	0	0	0	0	0	0	0	0	0	0	0	0	0	0	0	0	0	0	0	0	0
HP:0002522	Areflexia of lower limbs	0	0	0.00352113	0.0421053	0	0	0.0212766	0	0.101124	0	0	0	0.0555556	0	0.0196078	0	0	0.148936	0	0	0	0.0487805	0	0	0
HP:0002527	Falls	0	0	0	0	0.00571429	0	0	0	0.0786517	0	0	0	0	0	0.0196078	0	0	0	0	0	0	0	0	0	0
HP:0002530	Axial dystonia	0.00353982	0	0	0.00526316	0	0	0	0	0	0	0	0	0	0	0	0	0	0	0	0	0	0	0	0.0555556	0
HP:0002533	Abnormal posturing	0	0	0	0.0473684	0	0	0	0	0	0	0	0.0545455	0	0	0.117647	0	0	0	0	0.0454545	0	0	0	0.166667	0
HP:0002538	Abnormality of the cerebral cortex	0	0	0	0.00526316	0.0457143	0	0.0319149	0	0	0	0	0	0	0	0	0	0	0	0	0	0	0	0.128205	0	0
HP:0002540	Inability to walk	0.00530973	0	0.00352113	0.0421053	0.00571429	0.0446429	0.0425532	0.011236	0.0898876	0	0.0481928	0.0181818	0.037037	0	0.333333	0.06	0	0.12766	0	0.0227273	0	0	0	0.0555556	0.030303
HP:0002542	Olivopontocerebellar atrophy	0	0	0	0	0.0171429	0	0	0	0	0	0	0	0	0	0	0	0	0	0	0	0	0	0	0	0
HP:0002545	Patchy demyelination of subcortical white matter	0.0336283	0.00227273	0.0140845	0	0	0.00892857	0	0.0224719	0	0	0	0	0.0555556	0	0	0	0	0.0212766	0.0434783	0	0	0	0	0	0
HP:0002566	Intestinal malrotation	0	0	0	0	0	0	0	0	0.011236	0	0	0	0	0	0	0	0	0	0	0	0	0	0	0	0
HP:0002572	Episodic vomiting	0	0.0386364	0	0.00526316	0	0	0	0	0.0337079	0	0	0	0	0	0	0.04	0	0	0	0	0	0.0487805	0	0	0
HP:0002574	Episodic abdominal pain	0	0.00681818	0	0.0157895	0	0	0	0	0	0	0	0	0	0	0	0	0	0	0	0	0	0	0	0	0
HP:0002578	Gastroparesis	0	0.00454545	0	0.0157895	0	0	0	0	0	0	0	0	0	0	0	0	0	0	0	0	0	0	0	0	0
HP:0002579	Gastrointestinal dysmotility	0	0.025	0	0.0157895	0.0171429	0	0.0106383	0	0	0	0	0	0	0	0	0.06	0	0	0	0.0454545	0	0	0	0	0
HP:0002583	Colitis	0	0	0	0.0157895	0	0	0	0	0	0	0	0	0	0	0	0	0	0	0	0	0	0	0	0	0
HP:0002590	Paralytic ileus	0	0.00681818	0	0	0.0171429	0	0.0106383	0	0	0	0	0	0	0	0	0	0	0	0	0	0	0	0	0	0
HP:0002591	Polyphagia	0	0	0	0	0	0	0	0	0.011236	0	0	0	0	0	0	0	0	0	0	0	0	0	0	0	0
HP:0002595	Ileus	0	0.00681818	0	0	0.0171429	0	0.0106383	0	0	0	0	0	0	0	0	0	0	0	0	0	0	0	0	0	0
HP:0002600	Hyporeflexia of lower limbs	0	0	0	0	0.0228571	0	0	0.011236	0	0	0.0240964	0	0	0	0.0196078	0	0	0	0	0	0	0	0	0	0
HP:0002607	Bowel incontinence	0	0	0.00352113	0	0	0	0	0	0	0	0	0	0	0	0	0	0	0.0212766	0	0	0	0	0	0	0
HP:0002608	Celiac disease	0	0	0	0	0.0171429	0	0	0	0	0	0	0	0	0	0	0	0	0	0	0.0227273	0	0	0	0	0
HP:0002613	Biliary cirrhosis	0	0.00227273	0	0	0	0	0	0	0	0	0	0	0	0	0	0	0	0	0	0	0	0	0	0	0
HP:0002615	Hypotension	0	0	0	0	0.0114286	0	0	0	0.011236	0	0	0	0	0	0	0	0	0	0	0	0	0	0	0	0
HP:0002621	Atherosclerosis	0	0.00681818	0	0	0	0	0	0.011236	0	0	0	0	0	0	0	0	0	0	0	0	0	0	0	0	0
HP:0002625	Deep venous thrombosis	0	0.00227273	0	0	0	0	0	0	0	0	0	0	0	0	0	0	0	0	0	0	0	0	0	0	0
HP:0002634	Arteriosclerosis	0.00176991	0.00681818	0	0	0	0	0	0.011236	0	0	0	0	0	0	0	0	0	0	0	0	0	0	0	0	0
HP:0002643	Neonatal respiratory distress	0	0.0181818	0	0.0368421	0	0	0	0	0	0	0	0.0545455	0.0185185	0	0	0	0	0	0	0	0	0	0	0	0
HP:0002650	Scoliosis	0	0.00454545	0	0	0	0	0.0212766	0	0.011236	0	0	0	0.0555556	0	0	0	0	0	0	0	0	0	0	0.0277778	0
HP:0002659	Increased susceptibility to fractures	0.00176991	0	0	0	0	0.0267857	0	0	0	0	0	0	0	0	0	0	0	0	0	0	0	0	0	0	0
HP:0002664	Neoplasm	0	0.0113636	0	0	0.131429	0	0	0.0224719	0	0	0.289157	0	0	0	0	0	0	0	0	0	0	0	0	0.0555556	0
HP:0002719	Recurrent infections	0.00353982	0.0204545	0	0.0526316	0.04	0	0.0425532	0	0.011236	0	0.0120482	0	0	0	0	0.04	0	0	0	0.0454545	0	0	0	0	0
HP:0002747	Respiratory insufficiency due to muscle weakness	0	0.00454545	0	0	0.00571429	0	0	0	0	0	0	0	0	0	0	0	0	0	0	0	0	0	0	0	0
HP:0002751	Kyphoscoliosis	0	0	0	0	0	0	0.0212766	0	0.011236	0	0	0	0	0	0	0	0	0	0	0	0	0	0	0	0
HP:0002788	Recurrent upper respiratory tract infections	0	0	0	0.0105263	0.0114286	0	0	0	0	0	0.0120482	0	0	0	0	0	0	0	0	0	0	0	0	0	0
HP:0002789	Tachypnea	0	0	0.00352113	0	0.0114286	0	0	0	0	0	0.0120482	0	0	0	0.0588235	0	0	0.0425532	0	0	0	0	0	0	0
HP:0002791	Hypoventilation	0	0	0	0	0.0285714	0	0	0	0	0	0	0	0	0	0.0392157	0.02	0	0	0	0	0	0	0	0	0
HP:0002793	Abnormal pattern of respiration	0	0.00681818	0.00352113	0.2	0.04	0	0.0744681	0	0.0449438	0	0.0361446	0	0	0	0.156863	0.1	0	0.170213	0	0.181818	0	0	0.333333	0.0555556	0.0909091
HP:0002808	Kyphosis	0	0	0	0	0.0171429	0	0.0212766	0.011236	0.011236	0	0	0	0	0	0	0	0	0	0	0	0	0	0	0	0
HP:0002835	Aspiration	0	0	0	0	0	0	0.0212766	0	0	0	0	0	0	0	0.0196078	0	0	0	0	0	0	0	0	0	0
HP:0002871	Central apnea	0	0	0	0.0105263	0	0	0	0	0	0	0	0	0	0	0	0	0	0	0	0	0	0	0	0	0
HP:0002875	Exertional dyspnea	0	0.00454545	0	0	0.0114286	0	0.0319149	0	0	0	0.0361446	0	0.037037	0	0	0	0.12766	0	0	0	0	0	0	0	0
HP:0002876	Episodic tachypnea	0	0	0	0	0	0	0	0	0	0	0	0	0	0	0.0588235	0	0	0	0	0	0	0	0	0	0
HP:0002878	Respiratory failure	0	0.0159091	0	0.0842105	0.0114286	0	0.0212766	0	0.011236	0	0	0	0.0185185	0	0.0196078	0.06	0	0.0425532	0	0	0	0	0.0769231	0	0
HP:0002882	Sudden episodic apnea	0	0	0	0.0578947	0	0	0	0	0	0	0	0	0	0	0.0588235	0.06	0	0.0638298	0	0	0	0	0	0.0555556	0.030303
HP:0002883	Hyperventilation	0	0	0	0.0210526	0	0	0	0	0	0	0	0	0	0	0	0.02	0	0.0425532	0	0	0	0	0	0	0
HP:0002893	Pituitary adenoma	0	0	0	0	0	0	0	0	0	0	0.0361446	0	0	0	0	0	0	0	0	0	0	0	0	0	0
HP:0002900	Hypokalemia	0	0.00227273	0	0	0	0	0	0	0	0	0	0	0	0	0	0	0	0	0	0	0	0	0	0	0
HP:0002902	Hyponatremia	0	0.0159091	0	0	0	0	0	0	0	0	0.0120482	0	0	0	0	0	0	0	0	0	0	0	0	0	0.030303
HP:0002910	Elevated hepatic transaminase	0	0.0136364	0.0105634	0.0105263	0	0.0357143	0	0	0	0	0	0	0.0185185	0	0	0	0	0	0	0	0	0	0	0	0
HP:0002917	Hypomagnesemia	0	0	0	0	0	0	0	0	0	0	0	0	0	0	0	0	0.340426	0	0	0	0	0	0	0	0
HP:0002919	Ketonuria	0	0	0	0.0105263	0	0	0	0	0	0	0.0120482	0	0.037037	0	0	0	0	0.0425532	0	0	0	0	0	0	0
HP:0002921	Abnormality of the cerebrospinal fluid	0.0141593	0.0886364	0.0140845	0.268421	0.0628571	0.0178571	0.361702	0	0.123596	0	0.13253	0.0545455	0	0	0.490196	0.28	0	0.212766	0	0.340909	0	0.146341	0.128205	0.25	0.545455
HP:0002922	Increased CSF protein	0.00176991	0.00227273	0.00352113	0	0.00571429	0	0	0	0	0	0	0	0	0	0	0.04	0	0	0	0	0	0	0	0	0
HP:0002926	Abnormality of thyroid physiology	0	0.00909091	0.00704225	0	0.0285714	0	0	0	0	0	0.0120482	0	0	0	0	0	0	0.0212766	0	0	0	0.0487805	0	0	0
HP:0002928	Decreased activity of the pyruvate dehydrogenase complex	0	0	0	0	0	0	0.0319149	0	0	0	0	0	0	0	0	0	0	0	0	0.0681818	0	0	0	0	0
HP:0002936	Distal sensory impairment	0	0.00454545	0.0211268	0.0157895	0.0114286	0.0535714	0.0212766	0	0.11236	0	0.0120482	0	0	0	0.117647	0	0	0.106383	0	0.0454545	0	0.0487805	0	0.0277778	0
HP:0002938	Lumbar hyperlordosis	0	0	0	0	0	0	0	0	0.011236	0	0	0	0.0185185	0	0	0	0	0	0	0	0	0	0	0	0
HP:0002942	Thoracic kyphosis	0	0	0	0	0.0171429	0	0	0.011236	0	0	0	0	0	0	0	0	0	0	0	0	0	0	0	0	0
HP:0002943	Thoracic scoliosis	0	0	0	0	0	0	0	0	0	0	0	0	0.0185185	0	0	0	0	0	0	0	0	0	0	0.0277778	0
HP:0002947	Cervical kyphosis	0	0	0	0	0.0171429	0	0	0	0	0	0	0	0	0	0	0	0	0	0	0	0	0	0	0	0
HP:0003072	Hypercalcemia	0.00176991	0	0	0	0	0	0	0	0	0	0	0	0	0	0	0	0	0	0	0	0	0	0	0	0
HP:0003074	Hyperglycemia	0	0.0159091	0	0	0.0114286	0	0	0	0	0	0	0	0	0	0	0	0	0	0	0	0	0	0	0	0
HP:0003077	Hyperlipidemia	0	0	0.00352113	0	0	0	0	0.0449438	0	0	0	0	0.0185185	0	0	0	0	0	0	0	0	0	0	0	0
HP:0003084	Fractures of the long bones	0.00176991	0	0	0	0	0.0267857	0	0	0	0	0	0	0	0	0	0	0	0	0	0	0	0	0	0	0
HP:0003113	Hypochloremia	0	0.00227273	0	0	0	0	0	0	0	0	0	0	0	0	0	0	0	0	0	0	0	0	0	0	0
HP:0003115	Abnormal EKG	0.0212389	0.00681818	0.00352113	0	0.0171429	0	0	0.0898876	0	0	0.060241	0	0.0185185	0	0	0	0.255319	0	0	0	0	0	0	0	0
HP:0003116	Abnormal echocardiogram	0	0.0113636	0	0	0	0	0	0	0	0	0	0	0	0	0	0	0	0	0	0	0	0	0	0	0
HP:0003119	Abnormal circulating lipid concentration	0	0.0136364	0.0105634	0.0263158	0	0	0	0.0449438	0	0	0	0	0.037037	0	0	0	0	0	0	0	0	0	0	0	0
HP:0003124	Hypercholesterolemia	0	0.00454545	0.00704225	0	0	0	0	0	0	0	0	0	0.037037	0	0	0	0	0	0	0	0	0	0	0	0
HP:0003128	Lactic acidosis	0.00176991	0.277273	0.0105634	0.121053	0.125714	0.0803571	0.244681	0	0.0337079	0	0.0963855	0	0.12963	0	0.0392157	0.14	0	0.0425532	0	0.181818	0	0.365854	0.358974	0	0.212121
HP:0003133	Abnormality of the spinocerebellar tracts	0	0	0	0	0.00571429	0	0	0	0	0	0	0	0	0	0	0	0	0	0	0	0	0	0	0	0
HP:0003134	Abnormality of peripheral nerve conduction	0	0	0	0.00526316	0	0	0	0	0.0674157	0	0.060241	0	0	0	0.0196078	0	0	0.0212766	0	0	0	0	0	0	0
HP:0003140	T-wave inversion in the right precordial leads	0	0	0	0	0	0	0	0	0	0	0	0	0	0	0	0	0.0212766	0	0	0	0	0	0	0	0
HP:0003146	Hypocholesterolemia	0	0.00681818	0	0	0	0	0	0	0	0	0	0	0	0	0	0	0	0	0	0	0	0	0	0	0
HP:0003155	Elevated alkaline phosphatase	0.00176991	0	0	0	0	0	0	0	0	0	0	0	0	0	0	0	0	0	0	0	0	0	0	0	0
HP:0003198	Myopathy	0.00176991	0.104545	0	0.0157895	0.234286	0.0803571	0.0531915	0	0.0449438	0	0.156627	0	0.555556	0	0.156863	0	0	0.148936	0	0	0	0	0	0	0
HP:0003199	Decreased muscle mass	0	0	0	0	0	0	0.0319149	0	0	0	0	0	0	0	0	0	0	0	0	0.0681818	0	0	0	0	0
HP:0003200	Ragged-red muscle fibers	0	0.331818	0	0.00526316	0.451429	0.0535714	0.212766	0	0.011236	0	0.373494	0	0.555556	0	0	0	0.12766	0	0	0	0	0.243902	0	0	0
HP:0003202	Skeletal muscle atrophy	0	0.0272727	0.0105634	0.0684211	0.188571	0.0178571	0.0531915	0	0.0898876	0	0.13253	0.0909091	0.148148	0	0.0196078	0	0	0.0851064	0	0	0	0.121951	0	0	0
HP:0003219	Ethylmalonic aciduria	0.00176991	0	0	0	0	0	0	0	0	0	0	0	0	0	0	0	0	0	0	0	0	0	0	0	0
HP:0003228	Hypernatremia	0	0	0	0.0105263	0	0	0	0	0	0	0	0	0	0	0	0	0	0	0	0	0	0	0	0	0
HP:0003236	Elevated serum creatine kinase	0	0.0704545	0	0.0315789	0.0857143	0.0178571	0.0106383	0.011236	0	0	0.108434	0	0.240741	0	0.0196078	0.02	0	0.0212766	0	0	0	0.0487805	0	0	0
HP:0003259	Elevated serum creatinine	0	0.0159091	0	0	0	0	0	0	0	0	0	0	0	0	0	0	0	0	0	0	0	0	0	0	0
HP:0003270	Abdominal distention	0	0.0204545	0	0.0157895	0.0171429	0	0.0106383	0	0	0	0	0	0.0185185	0	0	0	0	0	0	0	0	0	0	0	0
HP:0003312	Abnormal form of the vertebral bodies	0	0	0	0	0	0	0	0	0	0	0	0.0545455	0	0	0	0	0	0	0	0	0	0	0	0	0
HP:0003323	Progressive muscle weakness	0	0.0113636	0	0.0210526	0.0457143	0.0982143	0	0	0.0898876	0	0.0361446	0.0181818	0.277778	0	0.0196078	0.04	0	0.0425532	0	0	0	0	0	0	0.030303
HP:0003324	Generalized muscle weakness	0.00176991	0.0409091	0	0.0263158	0.0742857	0	0.0212766	0	0.011236	0	0.060241	0.109091	0.12963	0	0	0	0	0	0	0.0227273	0	0	0	0	0.030303
HP:0003325	Limb-girdle muscle weakness	0.00884956	0	0	0	0.0285714	0.0267857	0	0	0	0	0.0481928	0	0.148148	0	0	0	0	0	0	0	0	0	0	0	0
HP:0003326	Myalgia	0	0.0204545	0	0.00526316	0.12	0	0	0	0	0	0.0361446	0	0	0	0	0	0	0	0	0	0	0.0487805	0	0	0
HP:0003348	Hyperalaninemia	0.00176991	0	0	0.0736842	0	0.0178571	0.0319149	0	0.0224719	0	0.0120482	0	0	0	0	0.06	0	0.0851064	0	0.0909091	0	0	0	0.0833333	0.0909091
HP:0003351	Decreased circulating renin level	0	0.00454545	0	0	0	0	0	0	0	0	0	0	0	0	0	0	0	0	0	0	0	0	0	0	0
HP:0003355	Aminoaciduria	0	0.00681818	0	0.0210526	0	0	0	0	0	0	0	0	0	0	0	0	0	0	0	0	0	0	0	0	0
HP:0003376	Steppage gait	0	0	0	0	0.0114286	0	0	0	0	0	0	0	0	0	0	0	0	0.0212766	0	0	0	0	0	0	0
HP:0003388	Easy fatigability	0.00176991	0.0227273	0	0.0105263	0.0171429	0	0	0	0.0224719	0	0	0	0.0185185	0	0.0196078	0	0	0.0851064	0	0	0	0.097561	0	0	0
HP:0003390	Sensory axonal neuropathy	0	0.00681818	0.00352113	0.0526316	0	0	0	0	0.101124	0	0	0	0	0	0	0	0	0.12766	0	0	0	0	0	0	0
HP:0003391	Gowers sign	0	0.00227273	0	0	0.00571429	0	0	0	0	0	0	0	0.0185185	0	0	0	0	0	0	0	0	0	0	0	0
HP:0003393	Thenar muscle atrophy	0	0	0	0.0105263	0	0	0	0	0	0	0	0	0	0	0	0	0	0	0	0	0	0	0	0	0
HP:0003394	Muscle spasm	0.0106195	0	0	0	0.0171429	0.0178571	0	0.011236	0.011236	0	0	0	0	0	0	0	0	0	0	0.0454545	0	0.0243902	0	0.0277778	0.0606061
HP:0003396	Syringomyelia	0	0	0	0	0	0	0	0	0.011236	0	0	0	0	0	0	0	0	0	0	0	0	0	0	0	0
HP:0003401	Paresthesia	0.00707965	0.00909091	0.0387324	0.0157895	0.00571429	0	0.0212766	0	0	0	0.0361446	0	0	0	0	0.16	0	0.0425532	0	0.0681818	0	0	0.025641	0.0277778	0.0909091
HP:0003418	Back pain	0	0	0.00704225	0	0	0	0	0.011236	0	0	0	0	0	0	0	0	0	0	0	0	0	0	0	0	0
HP:0003427	Thenar muscle weakness	0	0	0	0.0105263	0	0	0	0	0	0	0	0	0	0	0	0	0	0	0	0	0	0	0	0	0
HP:0003438	Absent Achilles reflex	0	0	0	0.0421053	0	0	0	0	0.0674157	0	0	0	0	0	0	0	0	0.106383	0	0	0	0	0	0	0
HP:0003444	EMG: chronic denervation signs	0	0	0	0	0	0	0	0	0.0224719	0	0	0	0	0	0	0	0	0.0212766	0	0	0	0	0	0	0
HP:0003445	EMG: neuropathic changes	0	0	0.00352113	0.0473684	0.0457143	0.0178571	0.0319149	0	0.0337079	0	0.120482	0	0.0555556	0	0.254902	0	0	0.0851064	0	0	0	0	0	0	0
HP:0003457	EMG abnormality	0	0.0181818	0.00352113	0.0526316	0.125714	0.0357143	0.0425532	0	0.0337079	0	0.144578	0	0.314815	0	0.254902	0	0	0.12766	0	0	0	0	0	0	0
HP:0003458	EMG: myopathic abnormalities	0	0.0181818	0	0.00526316	0.04	0.0357143	0.0212766	0	0	0	0.0240964	0	0.296296	0	0	0	0	0.0425532	0	0	0	0	0	0	0
HP:0003470	Paralysis	0	0.00681818	0	0	0	0	0.0212766	0	0.292135	0	0	0	0	0	0.0392157	0	0	0.0425532	0	0	0	0	0	0.0277778	0
HP:0003473	Fatigable weakness	0	0.0204545	0.00352113	0	0.00571429	0	0	0	0	0	0	0	0	0	0	0	0	0	0	0	0	0	0	0	0
HP:0003474	Sensory impairment	0.0123894	0.00909091	0.0528169	0.0578947	0.137143	0.0535714	0.0638298	0.011236	0.213483	0	0.120482	0.0363636	0.0740741	0	0.235294	0.04	0	0.170213	0	0.0681818	0	0.0487805	0	0.0833333	0
HP:0003477	Peripheral axonal neuropathy	0	0.0136364	0.00352113	0.0578947	0.0742857	0	0	0	0.370787	0	0	0	0.148148	0	0.235294	0	0	0.191489	0	0	0	0	0	0	0
HP:0003484	Upper limb muscle weakness	0	0.00454545	0.00352113	0	0	0.0178571	0	0.011236	0.011236	0	0	0	0.037037	0	0	0	0	0	0	0	0	0	0	0.0277778	0.0606061
HP:0003487	Babinski sign	0.0159292	0.00909091	0.0140845	0.0789474	0.0457143	0	0.0425532	0	0.0898876	0	0.0240964	0.109091	0.0740741	0	0.313725	0.08	0	0.191489	0	0.0227273	0	0	0	0.111111	0.030303
HP:0003493	Antinuclear antibody positivity	0	0	0	0	0	0	0	0.011236	0	0	0	0	0	0	0	0	0	0	0.0217391	0	0	0	0	0	0
HP:0003535	3-Methylglutaconic aciduria	0	0.00681818	0	0	0	0	0	0	0	0	0	0	0	0	0	0	0	0	0	0	0	0	0	0	0
HP:0003542	Increased serum pyruvate	0	0.0386364	0	0.0578947	0.0342857	0.0267857	0	0	0	0	0.0481928	0	0	0	0.0784314	0	0	0	0	0.0454545	0	0	0	0.0555556	0.212121
HP:0003546	Exercise intolerance	0	0.102273	0	0.00526316	0.0914286	0.0446429	0.0531915	0	0.0561798	0	0.0361446	0.0363636	0.203704	0	0.0196078	0.06	0	0.0851064	0	0.0454545	0	0.170732	0	0	0.0606061
HP:0003547	Shoulder girdle muscle weakness	0.00530973	0	0	0	0	0.0267857	0	0	0	0	0.0361446	0	0.0555556	0	0	0	0	0	0	0	0	0	0	0	0
HP:0003548	Subsarcolemmal accumulations of abnormally shaped mitochondria	0	0.0431818	0	0.0315789	0.0285714	0	0.0744681	0	0.011236	0	0.0722892	0.0909091	0.111111	0	0	0	0	0	0	0.0227273	0	0.0487805	0	0.0277778	0.0606061
HP:0003549	Abnormality of connective tissue	0.00353982	0.0113636	0	0.00526316	0.125714	0	0.0212766	0.011236	0.0337079	0	0.289157	0	0.0555556	0	0	0	0	0	0	0	0	0	0	0.0277778	0
HP:0003551	Difficulty climbing stairs	0	0.00454545	0.00352113	0	0.0457143	0	0	0	0	0	0.0361446	0	0.148148	0	0	0	0	0	0	0	0	0	0	0	0
HP:0003552	Muscle stiffness	0.00176991	0.00681818	0.00352113	0	0	0	0	0	0	0	0	0.0727273	0	0	0.0588235	0	0	0	0	0	0	0	0	0	0
HP:0003554	Type 2 muscle fiber atrophy	0.00176991	0	0	0.0210526	0.00571429	0	0.0425532	0	0	0	0.0240964	0	0	0	0.0588235	0	0	0	0	0	0	0	0	0	0
HP:0003557	Increased variability in muscle fiber diameter	0	0.0159091	0	0.0473684	0.00571429	0.0178571	0.0319149	0	0.011236	0	0.0240964	0	0.12963	0	0.0588235	0	0	0.0212766	0	0.0681818	0	0	0	0	0.0909091
HP:0003560	Muscular dystrophy	0.00884956	0	0	0	0	0	0	0	0	0	0	0	0	0	0	0	0	0	0	0	0	0	0	0	0
HP:0003565	Elevated erythrocyte sedimentation rate	0	0	0.00352113	0	0	0	0	0	0	0	0	0	0	0	0	0	0	0	0	0	0	0	0	0	0
HP:0003572	Low plasma citrulline	0	0	0	0.0947368	0	0	0	0	0	0	0	0	0	0	0	0	0	0	0	0	0	0	0	0	0
HP:0003577	Congenital onset	0	0	0	0	0	0	0	0	0	0	0	0	0.0185185	0	0	0.04	0	0.0638298	0	0	0	0	0	0	0
HP:0003581	Adult onset	0.320354	0.425	0.355634	0.0736842	0.434286	0.151786	0.0851064	0.348315	0.11236	0.275862	0.373494	0.218182	0.537037	0.12963	0.431373	0.16	0.531915	0.12766	0.456522	0.181818	0.325581	0.243902	0.230769	0.305556	0.151515
HP:0003593	Infantile onset	0	0.0181818	0.00352113	0.389474	0.0514286	0.0178571	0.297872	0.011236	0.0224719	0.0229885	0.060241	0.218182	0.0925926	0	0.156863	0.34	0.0638298	0.297872	0	0.25	0.0232558	0.0487805	0.102564	0.305556	0.484848
HP:0003621	Juvenile onset	0.127434	0.0704545	0.137324	0.00526316	0.08	0.0982143	0.0638298	0.0898876	0.123596	0.0574713	0.120482	0.145455	0.12963	0.037037	0.0196078	0.16	0.0212766	0	0.26087	0.0227273	0.0465116	0	0.0512821	0.0833333	0
HP:0003623	Neonatal onset	0.00176991	0.0318182	0	0.205263	0.0171429	0	0.0744681	0	0.011236	0	0.0843373	0.0545455	0.0740741	0.0185185	0	0.04	0	0.0212766	0	0.181818	0	0	0	0	0.151515
HP:0003648	Lacticaciduria	0	0	0	0.0421053	0	0	0	0	0.011236	0	0	0	0	0	0	0	0	0	0	0	0	0	0	0	0.0606061
HP:0003677	Slow progression	0	0	0.00352113	0	0	0	0	0	0.011236	0	0	0	0.037037	0	0.0980392	0	0	0	0	0	0	0	0	0	0
HP:0003678	Rapidly progressive	0	0	0	0	0	0	0	0	0	0	0	0	0.0185185	0	0	0	0	0	0	0	0	0	0	0	0
HP:0003688	Cytochrome C oxidase-negative muscle fibers	0	0.0977273	0	0.0263158	0.12	0.267857	0.0319149	0	0	0	0.313253	0	0.333333	0.037037	0.0588235	0	0.0638298	0	0	0	0	0.195122	0	0.0277778	0
HP:0003690	Limb muscle weakness	0.00884956	0.0704545	0.0246479	0.0368421	0.08	0.0446429	0.0319149	0.011236	0.280899	0	0.060241	0	0.222222	0	0.156863	0.04	0	0.0851064	0	0.0454545	0	0.0731707	0	0.0833333	0.0606061
HP:0003691	Scapular winging	0	0	0	0	0	0	0	0	0	0	0	0	0.0185185	0	0	0	0	0	0	0	0	0	0	0	0
HP:0003693	Distal amyotrophy	0	0	0.00704225	0.0210526	0.0342857	0.0178571	0.0106383	0	0.0674157	0	0.0361446	0	0.0555556	0	0	0	0	0	0	0	0	0	0	0	0
HP:0003698	Difficulty standing	0	0	0	0	0	0	0	0	0	0	0	0	0	0	0	0	0	0.0425532	0	0	0	0	0	0	0
HP:0003700	Generalized amyotrophy	0	0	0	0.0105263	0.0171429	0	0	0	0	0	0	0.0181818	0	0	0	0	0	0.0425532	0	0	0	0	0	0	0
HP:0003701	Proximal muscle weakness	0	0.0818182	0.00704225	0.0421053	0.142857	0.0714286	0	0	0.157303	0	0.0722892	0	0.277778	0	0.0196078	0	0	0.0425532	0	0	0	0.0487805	0	0	0
HP:0003713	Muscle fiber necrosis	0	0	0	0	0.0171429	0	0	0	0	0	0	0	0.0555556	0	0	0	0	0	0	0	0	0	0	0	0
HP:0003731	Quadriceps muscle weakness	0	0.00454545	0	0	0	0	0	0	0.011236	0	0	0	0	0	0	0	0	0	0	0	0	0	0	0	0
HP:0003737	Mitochondrial myopathy	0	0.193182	0	0	0.205714	0.0446429	0.0638298	0	0	0	0	0	0.111111	0	0.0784314	0	0	0.212766	0	0.0227273	0	0.195122	0	0	0
HP:0003738	Exercise-induced myalgia	0	0	0	0.00526316	0.108571	0	0	0	0	0	0.0361446	0	0	0	0	0	0	0	0	0	0	0	0	0	0
HP:0003739	Myoclonic spasms	0	0	0	0.0105263	0	0.0446429	0	0	0	0	0.0240964	0	0	0	0.0196078	0.06	0	0	0	0.0227273	0	0	0	0	0
HP:0003749	Pelvic girdle muscle weakness	0	0	0	0	0	0.0267857	0	0	0	0	0.0481928	0	0.148148	0	0	0	0	0	0	0	0	0	0	0	0
HP:0003750	Increased muscle fatiguability	0.00176991	0.0113636	0	0.0157895	0.0228571	0.0892857	0.0319149	0	0.011236	0.0344828	0.0361446	0	0.0185185	0	0	0	0	0.12766	0	0	0	0	0	0	0
HP:0003752	Episodic flaccid weakness	0	0	0	0	0	0	0	0	0.011236	0	0	0	0	0	0	0	0	0	0	0	0	0	0	0	0
HP:0003768	Periodic paralysis	0	0	0	0	0	0	0	0	0.292135	0	0	0	0	0	0.0196078	0	0	0.0212766	0	0	0	0	0	0	0
HP:0003774	Stage 5 chronic kidney disease	0.00176991	0.0227273	0	0	0	0	0	0	0	0	0	0	0	0	0	0	0.0638298	0	0	0	0	0	0	0	0
HP:0003797	Limb-girdle muscle atrophy	0	0	0	0	0.00571429	0	0	0	0	0	0	0	0	0	0	0	0	0	0	0	0	0	0	0	0
HP:0003803	Type 1 muscle fiber predominance	0	0	0	0	0	0	0	0	0	0	0	0	0	0	0	0	0	0	0	0.0227273	0	0	0	0	0
HP:0003811	Neonatal death	0	0.00454545	0	0.00526316	0	0	0.0212766	0	0	0	0	0	0	0	0	0	0	0	0	0.0681818	0	0	0	0	0.0606061
HP:0003819	Death in childhood	0	0.0159091	0.00352113	0.215789	0.0228571	0	0.0744681	0	0.0337079	0	0.0722892	0	0	0	0.0588235	0.1	0.0638298	0.0425532	0	0	0	0	0.0769231	0.0277778	0.121212
HP:0003826	Stillbirth	0	0	0	0	0	0	0	0	0	0	0	0	0	0	0	0	0	0.0638298	0	0	0	0	0	0	0
HP:0004299	Hernia of the abdominal wall	0	0	0	0.00526316	0	0	0.0212766	0	0	0	0	0	0	0	0	0	0	0	0	0	0	0	0	0	0
HP:0004303	Abnormal muscle fiber morphology	0.00530973	0.336364	0	0.0789474	0.491429	0.0714286	0.308511	0	0.0449438	0	0.457831	0.0545455	0.555556	0	0.176471	0	0.12766	0.0638298	0	0.227273	0	0.243902	0	0.0833333	0.151515
HP:0004305	Involuntary movements	0.0283186	0.0681818	0.0140845	0.110526	0.548571	0.0982143	0.12766	0.0898876	0.0674157	0	0.228916	0.109091	0	0	0.0980392	0.26	0	0.0638298	0.0217391	0.318182	0	0	0.0769231	0.222222	0.242424
HP:0004308	Ventricular arrhythmia	0	0.0409091	0	0	0.0342857	0	0.0638298	0.0337079	0.011236	0	0	0	0	0	0	0	0	0	0	0	0	0.0731707	0	0	0.0909091
HP:0004319	Decreased circulating aldosterone level	0	0.00454545	0	0	0	0	0	0	0	0	0	0	0	0	0	0	0	0	0	0	0	0	0	0	0
HP:0004322	Short stature	0.00176991	0.215909	0	0.0105263	0.04	0.0535714	0.0106383	0	0.0224719	0.0344828	0.13253	0	0	0	0	0	0	0.0425532	0	0.0454545	0	0.146341	0	0.0277778	0
HP:0004324	Increased body weight	0.00353982	0.00454545	0	0	0.00571429	0	0	0	0	0	0	0	0	0	0	0	0	0	0	0	0	0	0	0	0
HP:0004325	Decreased body weight	0.00530973	0.0681818	0	0.1	0.0514286	0	0.382979	0.011236	0.0898876	0	0.168675	0.0909091	0.0555556	0	0.0588235	0.14	0	0.0638298	0	0.227273	0	0.121951	0.0769231	0	0.242424
HP:0004326	Cachexia	0	0.00227273	0	0	0.0171429	0	0.0106383	0	0	0	0	0	0	0	0	0	0	0	0	0	0	0	0	0	0
HP:0004372	Reduced consciousness/confusion	0.00353982	0.0954545	0.0105634	0.226316	0.0228571	0.0178571	0.180851	0	0.0786517	0	0.0361446	0	0.0185185	0	0.117647	0.14	0.0638298	0.106383	0	0.318182	0	0.097561	0	0.0555556	0.242424
HP:0004373	Focal dystonia	0.00353982	0.00227273	0	0	0	0	0	0.011236	0	0	0	0.0545455	0	0	0.0588235	0.04	0	0	0	0	0	0	0	0.111111	0
HP:0004387	Enterocolitis	0	0	0	0.0157895	0	0	0	0	0	0	0	0	0	0	0	0	0	0	0	0	0	0	0	0	0
HP:0004389	Intestinal pseudo-obstruction	0	0.0113636	0	0	0	0	0	0	0	0	0	0	0	0	0	0	0	0	0	0	0	0	0	0	0
HP:0004395	Malnutrition	0.00176991	0.00227273	0	0	0	0	0.0106383	0	0	0	0	0	0.0185185	0	0	0	0	0	0	0	0	0	0	0	0
HP:0004396	Poor appetite	0	0.00681818	0	0.0105263	0	0	0.0212766	0	0	0	0.0120482	0.0363636	0	0	0	0	0	0.0212766	0	0	0	0.0487805	0	0	0
HP:0004398	Peptic ulcer	0	0.00454545	0	0	0	0	0	0	0	0	0	0	0	0	0	0	0	0	0	0	0	0	0	0	0
HP:0004429	Recurrent viral infections	0	0	0	0.0157895	0	0	0	0	0	0	0	0	0	0	0	0	0	0	0	0	0	0	0	0	0
HP:0004447	Poikilocytosis	0	0	0	0	0	0	0	0	0	0	0.0120482	0	0	0	0	0	0	0	0	0	0	0	0	0	0
HP:0004463	Absent brainstem auditory responses	0.00353982	0	0	0.00526316	0	0	0	0.011236	0	0	0	0	0	0	0.0196078	0	0	0	0	0	0	0	0	0	0
HP:0004466	Prolonged brainstem auditory evoked potentials	0.00176991	0	0	0	0	0	0	0	0	0	0	0	0	0	0	0	0	0	0	0	0	0	0	0	0
HP:0004482	Relative macrocephaly	0	0	0	0	0	0	0	0	0	0	0	0	0	0	0	0	0	0	0	0	0	0	0	0.0277778	0
HP:0004485	Cessation of head growth	0	0	0	0.0210526	0	0	0	0	0	0	0	0	0	0	0	0	0	0	0	0	0	0	0	0	0
HP:0004610	Lumbar spinal canal stenosis	0	0	0.00352113	0	0	0	0	0	0	0	0	0	0	0	0	0	0	0	0	0	0	0	0	0	0
HP:0004626	Lumbar scoliosis	0	0	0	0	0	0	0	0	0	0	0	0	0.037037	0	0	0	0	0	0	0	0	0	0	0	0
HP:0004660	Hypoplasia of facial musculature	0	0	0	0	0	0	0	0	0	0	0	0	0.0185185	0	0	0	0	0	0	0	0	0	0	0	0
HP:0004673	Decreased facial expression	0	0.00227273	0.00352113	0.0105263	0	0	0.0319149	0.011236	0	0	0	0	0.037037	0	0	0	0	0	0	0	0	0	0	0	0
HP:0004751	Paroxysmal ventricular tachycardia	0	0	0	0	0	0	0	0.011236	0	0	0	0	0	0	0	0	0.0638298	0	0	0	0	0	0	0	0
HP:0004755	Supraventricular tachycardia	0	0	0	0	0.00571429	0	0.0212766	0	0	0	0	0	0	0	0	0	0	0	0	0	0	0.121951	0	0	0
HP:0004763	Paroxysmal supraventricular tachycardia	0	0	0	0	0	0	0.0212766	0	0	0	0	0	0	0	0	0	0	0	0	0	0	0	0	0	0
HP:0004828	Refractory anemia with ringed sideroblasts	0	0	0	0	0.00571429	0	0	0	0	0	0	0	0	0	0	0	0	0	0	0	0	0	0	0	0
HP:0004879	Intermittent hyperventilation	0	0	0	0.0157895	0	0	0	0	0	0	0	0	0	0	0	0.02	0	0	0	0	0	0	0	0	0
HP:0004887	Respiratory failure requiring assisted ventilation	0.00353982	0.00454545	0	0.0947368	0.0628571	0	0.0425532	0	0.0786517	0	0.0361446	0	0	0	0.0784314	0.06	0	0.106383	0	0.181818	0	0	0.0512821	0	0.0909091
HP:0004898	Persistent lactic acidosis	0	0	0	0.0263158	0	0	0	0	0	0	0	0	0	0	0	0.02	0	0	0	0	0	0	0	0	0.030303
HP:0004900	Severe lactic acidosis	0	0.00909091	0	0	0.00571429	0	0	0	0	0	0	0	0	0	0	0	0	0	0	0	0	0	0	0	0.0606061
HP:0004901	Exercise-induced lactic acidemia	0.00176991	0.00681818	0.0105634	0	0.0114286	0.0446429	0	0	0	0	0.0481928	0	0.0740741	0	0	0	0	0	0	0	0	0	0	0	0
HP:0004913	Intermittent lactic acidemia	0	0	0	0	0	0	0	0	0	0	0	0	0.0555556	0	0	0	0	0	0	0	0	0	0	0	0
HP:0004925	Chronic lactic acidosis	0	0	0	0	0	0	0	0	0	0	0.0361446	0	0	0	0	0	0	0	0	0	0	0	0	0	0
HP:0004936	Venous thrombosis	0	0.00227273	0	0	0	0	0	0	0	0	0	0	0	0	0	0	0	0	0	0	0	0.0487805	0	0	0
HP:0004950	Peripheral arterial stenosis	0	0	0	0	0	0	0	0	0	0	0	0	0.0555556	0	0	0	0	0	0	0	0	0	0	0	0
HP:0004968	Recurrent cerebral hemorrhage	0	0	0	0	0	0	0.0212766	0	0	0	0	0	0	0	0	0	0	0	0	0	0	0	0	0	0
HP:0005109	Abnormality of the Achilles tendon	0	0	0	0	0.0171429	0	0	0	0	0	0	0	0.0555556	0	0	0	0	0	0	0	0	0	0	0.0277778	0
HP:0005115	Supraventricular arrhythmia	0	0	0	0	0.00571429	0	0.0212766	0	0	0.0344828	0	0	0	0	0.0588235	0	0	0	0	0	0	0.121951	0	0	0
HP:0005120	Abnormal cardiac atrium morphology	0	0.00454545	0	0	0	0	0.0106383	0	0.011236	0	0	0	0	0	0	0	0	0	0	0.0681818	0	0	0.0769231	0	0
HP:0005135	Abnormal T-wave	0.00530973	0	0	0	0.0114286	0	0	0.0674157	0	0	0.060241	0	0	0	0	0	0.191489	0	0	0	0	0	0	0	0
HP:0005144	Ventricular septal hypertrophy	0.00176991	0	0	0	0	0	0	0	0	0	0	0	0	0	0	0	0	0	0	0	0	0	0	0	0
HP:0005157	Concentric hypertrophic cardiomyopathy	0	0.00227273	0	0.0157895	0	0	0	0.0337079	0	0	0	0	0	0	0	0	0	0	0	0	0	0	0	0	0
HP:0005162	Left ventricular dysfunction	0	0.0113636	0	0	0.0114286	0	0	0	0	0	0	0	0	0	0	0	0	0	0	0	0	0	0	0	0
HP:0005165	Shortened PR interval	0	0	0	0	0	0	0	0	0	0	0	0	0	0	0	0	0.0212766	0	0	0	0	0	0	0	0
HP:0005180	Tricuspid regurgitation	0	0.0227273	0	0	0	0	0	0	0	0	0	0	0	0	0	0	0	0	0	0	0	0	0	0	0
HP:0005184	Prolonged QTc interval	0.0141593	0	0	0	0	0	0	0	0	0	0	0	0	0	0	0	0	0	0	0	0	0	0	0	0
HP:0005214	Intestinal obstruction	0	0.00681818	0	0	0.0171429	0	0.0106383	0	0	0	0	0	0	0	0	0	0	0	0	0	0	0	0	0	0
HP:0005216	Impaired mastication	0	0	0	0	0	0	0	0	0	0	0	0	0	0	0	0	0	0	0	0	0	0	0	0.0277778	0
HP:0005268	Spontaneous abortion	0	0.0204545	0	0	0	0	0	0	0	0	0	0	0	0	0	0	0	0	0	0	0	0.0243902	0	0	0
HP:0005280	Depressed nasal bridge	0	0	0	0	0	0	0.0319149	0	0.0674157	0	0	0	0	0	0	0	0	0	0	0	0	0	0	0	0
HP:0005484	Postnatal microcephaly	0	0	0	0.0421053	0	0	0	0	0	0	0	0	0	0	0	0	0	0	0	0	0	0	0	0	0
HP:0005490	Postnatal macrocephaly	0	0	0	0	0	0	0	0	0	0	0	0	0	0	0	0	0	0	0	0.0454545	0	0	0	0	0
HP:0005576	Tubulointerstitial fibrosis	0	0.00909091	0	0	0	0	0	0	0	0	0	0	0	0	0	0	0	0	0	0	0	0	0	0	0
HP:0005775	Multiple skeletal anomalies	0	0.00454545	0	0	0	0	0	0	0	0	0	0	0	0	0	0	0	0	0	0	0	0	0	0	0
HP:0005830	Flexion contracture of toe	0	0	0	0	0	0	0	0	0.0337079	0	0	0	0	0	0	0	0	0	0	0	0	0	0	0	0
HP:0005864	Pseudoarthrosis	0	0	0	0	0	0	0	0	0	0	0	0	0	0	0	0	0	0	0	0	0	0	0	0.0277778	0
HP:0005941	Intermittent hyperpnea at rest	0	0	0	0.0105263	0	0	0	0	0	0	0	0	0	0	0	0	0	0	0	0	0	0	0	0	0
HP:0005943	Respiratory arrest	0	0.00227273	0	0.0368421	0.0171429	0.0267857	0.0425532	0	0	0	0.060241	0.0181818	0	0	0.117647	0.06	0	0	0	0.0681818	0	0	0	0.0277778	0
HP:0005946	Ventilator dependence with inability to wean	0	0	0	0	0	0	0	0	0	0	0	0	0	0	0	0	0	0.0212766	0	0	0	0	0	0	0
HP:0005949	Apneic episodes in infancy	0	0	0	0.00526316	0	0	0	0	0	0	0	0	0	0	0	0	0	0	0	0	0	0	0	0	0
HP:0005961	Hypoargininemia	0	0	0	0.00526316	0	0	0	0	0	0	0	0	0	0	0	0	0	0	0	0	0	0	0	0	0
HP:0005964	Intermittent hypothermia	0	0	0	0	0	0	0	0	0	0	0	0	0	0	0	0	0	0.0638298	0	0	0	0	0	0	0
HP:0005972	Respiratory acidosis	0	0.00227273	0	0	0.0114286	0	0	0	0	0	0	0	0	0	0	0	0	0	0	0.136364	0	0	0	0	0
HP:0005976	Hyperkalemic metabolic acidosis	0	0.00454545	0	0	0	0	0	0	0	0	0	0	0	0	0	0	0	0	0	0	0	0	0	0	0
HP:0005978	Type II diabetes mellitus	0	0.0545455	0.00704225	0	0	0.0625	0	0	0.0449438	0	0.0361446	0	0.0185185	0	0	0.02	0	0	0	0	0	0	0	0	0
HP:0005979	Metabolic ketoacidosis	0	0	0	0	0	0	0	0	0	0	0	0	0	0	0.0784314	0	0	0	0	0	0	0	0	0	0
HP:0006118	Shortening of all distal phalanges of the fingers	0	0	0	0	0	0	0.0212766	0	0	0	0	0	0	0	0	0	0	0	0	0	0	0	0	0	0
HP:0006380	Knee flexion contracture	0	0	0	0	0	0	0	0	0	0	0	0	0	0	0	0	0	0	0	0	0	0	0	0.0277778	0
HP:0006510	Chronic pulmonary obstruction	0	0.00454545	0.00352113	0	0	0	0	0	0	0	0	0	0	0	0	0	0.0212766	0	0	0	0	0	0	0	0
HP:0006532	Recurrent pneumonia	0	0	0	0	0.0285714	0	0	0	0	0	0	0	0	0	0	0	0	0	0	0	0	0	0	0	0
HP:0006538	Recurrent bronchopulmonary infections	0	0	0	0.00526316	0	0	0	0	0	0	0	0	0	0	0	0	0	0	0	0	0	0	0	0	0
HP:0006543	Cardiorespiratory arrest	0	0.00227273	0	0.0210526	0	0	0	0	0	0	0.0481928	0	0	0	0.0392157	0.06	0	0	0	0	0	0	0	0	0
HP:0006561	Lipid accumulation in hepatocytes	0	0	0	0	0.0171429	0	0.0319149	0	0	0	0	0	0	0	0	0	0	0	0	0	0	0	0	0	0
HP:0006565	Increased hepatocellular lipid droplets	0	0	0	0	0.0171429	0	0	0	0	0	0	0	0	0	0	0	0	0	0	0	0	0	0	0	0
HP:0006579	Prolonged neonatal jaundice	0	0	0	0.0210526	0	0	0	0	0	0	0	0	0	0	0	0	0	0	0	0	0	0	0	0	0.0606061
HP:0006582	Reye syndrome-like episodes	0	0	0	0	0	0.00892857	0	0	0	0	0	0	0	0	0	0	0	0	0	0	0	0	0	0	0
HP:0006597	Diaphragmatic paralysis	0	0.00681818	0	0	0	0	0	0	0	0	0	0	0	0	0	0	0	0	0	0	0	0	0	0	0
HP:0006673	Reduced systolic function	0	0	0	0	0	0	0	0.011236	0	0	0	0	0	0	0	0	0.0638298	0	0	0	0	0	0	0	0
HP:0006682	Ventricular extrasystoles	0	0.00227273	0	0	0.00571429	0	0	0	0	0	0	0	0	0	0	0	0	0	0	0	0	0	0	0	0
HP:0006685	Endocardial fibrosis	0	0.00454545	0	0	0	0	0	0	0	0	0	0	0	0	0	0	0	0	0	0	0	0	0	0	0
HP:0006789	Mitochondrial encephalopathy	0.00353982	0.243182	0	0.0315789	0.04	0.00892857	0.287234	0	0.0337079	0	0	0.127273	0	0	0.117647	0.06	0	0.212766	0	0.272727	0	0.146341	0.333333	0.0277778	0.515152
HP:0006790	Cerebral cortex with spongiform changes	0	0	0	0	0.0457143	0	0	0	0	0	0	0	0	0	0	0	0	0	0	0	0	0	0	0	0
HP:0006794	Loss of ability to walk in first decade	0	0	0	0	0	0	0	0	0	0	0	0	0	0	0	0.04	0	0	0	0	0	0	0	0	0
HP:0006799	Basal ganglia cysts	0	0	0	0.0368421	0	0	0.0212766	0	0	0	0.0120482	0	0	0	0.0196078	0	0	0	0	0	0	0	0	0	0
HP:0006801	Hyperactive deep tendon reflexes	0.00707965	0	0.00352113	0.0578947	0.0285714	0.0178571	0.0425532	0.0224719	0.011236	0	0.108434	0.0363636	0	0	0.156863	0.04	0	0.0212766	0	0.0681818	0	0	0	0.0555556	0.030303
HP:0006829	Severe muscular hypotonia	0	0	0	0.0421053	0	0	0	0	0	0	0	0	0.0185185	0	0	0.04	0	0.0425532	0	0.0454545	0	0	0	0.0277778	0.0606061
HP:0006844	Absent patellar reflexes	0	0	0	0.0157895	0	0	0	0	0	0	0	0	0	0	0	0	0	0	0	0	0	0	0	0	0
HP:0006846	Acute encephalopathy	0	0	0.00352113	0.0263158	0	0	0	0	0	0	0	0	0	0	0.0392157	0	0	0	0	0	0	0	0	0	0
HP:0006855	Cerebellar vermis atrophy	0	0	0	0.00526316	0	0.0446429	0	0	0	0	0	0	0	0	0	0	0	0.0212766	0	0	0	0	0	0	0
HP:0006858	Impaired distal proprioception	0	0	0.0105634	0.0105263	0	0	0	0	0.0224719	0	0	0	0	0	0	0	0	0	0	0	0	0	0	0	0
HP:0006863	Severe expressive language delay	0	0	0	0	0	0	0	0	0	0	0	0	0	0	0.0392157	0	0	0	0	0	0	0	0	0	0
HP:0006879	Pontocerebellar atrophy	0	0	0	0	0.0114286	0	0	0.011236	0	0	0	0	0	0	0	0	0	0.0425532	0	0	0	0	0	0	0
HP:0006886	Impaired distal vibration sensation	0	0	0	0.00526316	0.0171429	0	0	0	0.0224719	0	0.0361446	0	0	0	0	0	0	0	0	0	0	0	0	0.0555556	0
HP:0006887	Intellectual disability, progressive	0	0	0	0	0	0.0357143	0	0	0	0	0	0	0	0	0	0.02	0	0	0	0	0	0	0	0	0
HP:0006895	Lower limb hypertonia	0	0	0.00704225	0	0	0	0	0	0	0	0	0.0181818	0	0	0	0	0	0	0	0	0	0	0	0	0
HP:0006897	Cranial nerve VI palsy	0	0	0.00352113	0	0	0	0	0	0	0	0	0	0	0	0	0	0	0	0	0	0	0	0	0	0
HP:0006913	Frontal cortical atrophy	0	0	0	0.00526316	0.00571429	0	0	0	0	0	0	0	0	0	0	0	0	0	0	0	0	0	0	0	0
HP:0006915	Inability to walk by childhood/adolescence	0	0	0	0.0105263	0	0	0.0212766	0	0	0	0.0361446	0	0	0	0.0392157	0.02	0	0.106383	0	0.0227273	0	0	0	0	0
HP:0006919	Abnormal aggressive, impulsive or violent behavior	0	0.00681818	0	0.00526316	0	0	0	0	0	0	0.0361446	0	0	0	0	0	0	0	0	0	0	0	0	0	0
HP:0006937	Impaired distal tactile sensation	0	0	0.00704225	0.00526316	0	0	0	0	0	0	0	0	0	0	0	0	0	0	0	0	0	0	0	0	0
HP:0006938	Impaired vibration sensation at ankles	0	0	0	0	0.0171429	0	0	0	0.0224719	0	0.0361446	0	0	0	0	0	0	0	0	0	0	0	0	0.0555556	0
HP:0006944	Abolished vibration sense	0	0	0	0.0105263	0	0	0	0	0	0	0.0361446	0	0	0	0	0	0	0	0	0	0	0	0	0	0
HP:0006957	Loss of ability to walk	0	0	0	0	0	0	0	0	0	0	0	0.0181818	0	0	0	0	0	0	0	0	0	0	0	0	0
HP:0006958	Abnormal auditory evoked potentials	0.0106195	0	0	0.0368421	0	0.0357143	0.0212766	0.011236	0	0	0.0481928	0	0	0	0.0980392	0.08	0	0.0851064	0	0	0	0	0.0769231	0.0277778	0
HP:0006961	Jerky head movements	0	0	0	0	0.00571429	0	0	0	0	0	0	0	0	0	0	0	0	0	0	0	0	0	0	0	0
HP:0006970	Periventricular leukomalacia	0	0	0	0.00526316	0	0	0	0	0	0	0	0	0	0	0	0	0	0	0	0	0	0	0	0	0
HP:0006976	Necrotizing encephalopathy	0.00353982	0.00227273	0.00352113	0.468421	0.0628571	0	0.617021	0	0.202247	0	0.0963855	0.472727	0	0	0.509804	0.56	0	0.595745	0	0.75	0	0	0.435897	0.333333	0.575758
HP:0006980	Progressive leukoencephalopathy	0	0	0	0	0.0171429	0	0	0	0	0	0	0	0	0	0	0	0	0	0	0	0	0	0	0	0
HP:0006986	Upper limb spasticity	0	0	0	0	0	0	0	0	0	0	0	0.0181818	0	0	0	0	0	0	0	0	0	0	0	0.0833333	0
HP:0006999	Basal ganglia gliosis	0	0	0	0.0105263	0.00571429	0	0	0	0	0	0	0	0	0	0	0	0	0	0	0	0	0	0	0	0
HP:0007000	Morning myoclonic jerks	0	0	0	0	0.04	0	0	0	0	0	0	0	0	0	0	0	0	0	0	0	0	0	0	0	0
HP:0007001	Loss of Purkinje cells in the cerebellar vermis	0	0.00909091	0	0	0.0114286	0	0	0	0	0	0	0	0.0185185	0	0.0196078	0	0	0	0	0	0	0	0.025641	0	0
HP:0007002	Motor axonal neuropathy	0	0	0	0.0421053	0	0	0	0	0.213483	0	0	0	0	0	0	0	0	0.12766	0	0	0	0	0	0	0
HP:0007006	Dorsal column degeneration	0	0	0	0.0157895	0	0	0	0	0	0	0	0	0	0	0	0	0	0	0	0	0	0	0	0	0
HP:0007009	Central nervous system degeneration	0	0	0	0	0	0	0	0	0	0	0	0	0	0	0	0	0	0	0	0.0681818	0	0	0	0	0
HP:0007010	Poor fine motor coordination	0	0	0	0	0	0	0	0	0	0	0.0240964	0.0181818	0	0	0.0196078	0	0	0.0425532	0	0	0	0	0	0	0
HP:0007015	Poor gross motor coordination	0	0	0	0	0	0	0	0	0	0	0	0	0	0	0.0196078	0	0	0	0	0	0	0	0	0	0
HP:0007017	Progressive forgetfulness	0	0	0	0	0	0	0.0212766	0	0.011236	0	0	0	0	0	0	0	0	0	0	0	0	0	0	0	0
HP:0007018	Attention deficit hyperactivity disorder	0	0.00227273	0.00352113	0.0105263	0.0114286	0	0	0	0.011236	0	0	0	0	0	0.0196078	0	0	0	0	0	0	0.0243902	0	0	0
HP:0007020	Progressive spastic paraplegia	0	0	0	0	0	0	0	0	0	0	0	0	0	0	0.117647	0	0	0	0	0	0	0	0	0	0
HP:0007024	Pseudobulbar paralysis	0	0	0	0	0	0	0.0212766	0	0	0	0	0	0	0	0	0	0	0.0212766	0	0	0	0	0	0.0277778	0
HP:0007030	Nonprogressive encephalopathy	0	0	0	0	0	0	0	0	0	0	0	0	0	0	0.0784314	0	0	0	0	0	0	0	0	0	0
HP:0007039	Symmetric lesions of the basal ganglia	0.00707965	0	0	0.0473684	0.0228571	0	0.148936	0	0.0224719	0	0.0120482	0.0545455	0	0	0.0784314	0.02	0	0.12766	0	0.25	0	0	0	0.0833333	0
HP:0007042	Focal white matter lesions	0	0.0295455	0	0.00526316	0	0.0357143	0	0	0	0	0.0361446	0.0545455	0	0	0	0.06	0	0	0	0	0	0.0487805	0.128205	0.0277778	0.181818
HP:0007047	Atrophy of the dentate nucleus	0	0.00909091	0	0.0210526	0.0285714	0	0	0	0	0	0	0	0.0185185	0	0.0196078	0	0	0	0	0.0681818	0	0	0.025641	0	0
HP:0007052	Multifocal cerebral white matter abnormalities	0.0477876	0.0795455	0.0105634	0.00526316	0.0228571	0.0267857	0.0531915	0	0.011236	0	0.0120482	0.109091	0	0	0.0784314	0.2	0	0	0	0.227273	0	0.0731707	0.205128	0	0.30303
HP:0007064	Progressive language deterioration	0	0.00454545	0	0	0	0	0	0	0	0	0	0	0	0	0	0	0	0	0	0	0	0	0	0	0
HP:0007076	Extrapyramidal muscular rigidity	0.00176991	0	0	0	0	0	0	0.011236	0	0	0	0	0	0	0	0.04	0	0	0	0	0	0	0	0	0
HP:0007078	Decreased amplitude of sensory action potentials	0	0	0	0.00526316	0	0	0	0	0.0337079	0	0	0	0	0	0.0196078	0	0	0	0	0	0	0	0	0	0
HP:0007083	Hyperactive patellar reflex	0.00176991	0	0	0.0105263	0	0	0.0319149	0	0	0	0	0	0	0	0	0	0	0	0	0	0	0	0	0	0
HP:0007086	Social and occupational deterioration	0	0.00227273	0	0	0	0	0	0	0	0	0	0	0	0	0	0	0	0	0	0	0	0	0	0	0
HP:0007100	Progressive ventriculomegaly	0	0	0	0.00526316	0	0	0	0	0	0	0	0	0	0	0	0	0	0	0	0	0	0	0	0	0
HP:0007104	Prolonged somatosensory evoked potentials	0.00176991	0	0	0	0.00571429	0	0	0	0	0	0	0	0	0	0	0	0	0	0	0	0	0	0	0	0
HP:0007105	Infantile encephalopathy	0	0.00681818	0	0.0157895	0	0	0	0	0	0	0	0	0	0	0	0	0	0	0	0	0	0	0	0	0
HP:0007108	Demyelinating peripheral neuropathy	0	0.00454545	0	0	0	0	0	0	0.0224719	0	0	0	0	0	0	0	0	0	0	0	0	0	0	0	0
HP:0007109	Periventricular cysts	0	0	0	0.0157895	0	0	0	0	0	0	0	0	0	0	0	0	0	0	0	0	0	0	0	0	0
HP:0007110	Central hypoventilation	0	0	0	0	0.0114286	0	0	0	0	0	0	0	0	0	0	0	0	0	0	0	0	0	0	0	0
HP:0007112	Temporal cortical atrophy	0	0	0	0	0	0	0	0	0	0	0	0	0	0	0	0	0	0	0	0	0	0	0	0	0.0909091
HP:0007126	Proximal amyotrophy	0	0.00681818	0	0	0.0228571	0	0	0	0	0	0	0	0.037037	0	0	0	0	0	0	0	0	0	0	0	0
HP:0007132	Pallidal degeneration	0	0	0	0	0.00571429	0	0	0	0	0	0	0	0	0	0.0196078	0	0	0.0212766	0	0	0	0	0	0	0
HP:0007133	Progressive peripheral neuropathy	0.00176991	0	0	0	0	0	0	0	0.0224719	0	0	0	0	0	0.0196078	0	0	0.0212766	0	0	0	0	0	0	0
HP:0007141	Sensorimotor neuropathy	0.00176991	0.0295455	0	0.0315789	0.0114286	0.0267857	0	0.011236	0.101124	0	0.0240964	0	0.0555556	0	0	0	0	0.0851064	0	0.0227273	0	0	0	0	0
HP:0007146	Bilateral basal ganglia lesions	0.00707965	0.0136364	0	0.363158	0.0171429	0	0.0851064	0	0.0674157	0	0.0722892	0.545455	0	0	0.333333	0.52	0	0.361702	0	0.272727	0	0	0.0769231	0.5	0.515152
HP:0007149	Distal upper limb amyotrophy	0	0	0	0.0105263	0	0.0178571	0	0	0	0	0	0	0	0	0	0	0	0	0	0	0	0	0	0	0
HP:0007159	Fluctuations in consciousness	0	0.00681818	0	0	0	0.0178571	0	0	0	0	0	0	0	0	0	0	0	0	0	0	0	0	0	0	0
HP:0007166	Paroxysmal dyskinesia	0	0	0	0.00526316	0	0	0	0	0	0	0	0	0	0	0	0	0	0	0	0	0	0	0	0	0
HP:0007179	Absent smooth pursuit	0	0	0	0.0105263	0	0	0	0	0	0	0	0	0	0	0	0	0	0	0	0	0	0	0	0	0
HP:0007181	Interosseus muscle atrophy	0	0	0	0	0	0.0178571	0	0	0	0	0	0	0	0	0	0	0	0	0	0	0	0	0	0	0
HP:0007183	Focal T2 hyperintense basal ganglia lesion	0	0.00454545	0	0.0368421	0	0	0.138298	0	0.0224719	0	0.060241	0.254545	0	0	0.196078	0.06	0	0.0212766	0	0.136364	0	0	0.0769231	0.222222	0.272727
HP:0007185	Loss of consciousness	0	0.00454545	0	0.0157895	0.0228571	0	0	0	0.0561798	0	0.0240964	0	0.0185185	0	0	0.04	0	0.0425532	0	0	0	0	0	0.0555556	0
HP:0007190	Neuronal loss in the cerebral cortex	0	0	0	0.00526316	0	0	0.0319149	0	0	0	0	0	0	0	0	0	0	0	0	0	0	0	0	0	0
HP:0007204	Diffuse white matter abnormalities	0	0	0	0	0	0	0	0.0224719	0	0	0	0	0	0	0	0	0	0	0	0	0	0	0	0	0
HP:0007207	Photosensitive tonic-clonic seizure	0	0	0	0	0.0514286	0	0	0	0	0	0.0240964	0	0	0	0	0	0	0	0	0	0	0	0	0	0
HP:0007210	Lower limb amyotrophy	0	0.00454545	0.00352113	0	0	0	0	0	0.0449438	0	0	0	0.0555556	0	0.0196078	0	0	0	0	0	0	0	0	0	0
HP:0007221	Progressive truncal ataxia	0.00176991	0	0	0	0	0	0	0	0	0	0.0963855	0	0	0	0	0	0	0	0	0	0	0	0	0	0
HP:0007236	Recurrent subcortical infarcts	0	0	0	0	0	0	0.0212766	0	0	0	0	0	0	0	0	0	0	0	0	0	0	0	0	0	0
HP:0007240	Progressive gait ataxia	0.00176991	0	0	0.0157895	0	0.0178571	0.0212766	0	0.157303	0	0.144578	0.0909091	0.0555556	0	0	0.08	0	0.191489	0	0.0681818	0	0	0.0769231	0	0
HP:0007256	Abnormal pyramidal sign	0.0159292	0.0113636	0.0140845	0.121053	0.0571429	0	0.0531915	0	0.235955	0	0.0240964	0.181818	0.0740741	0	0.529412	0.18	0	0.340426	0	0.0909091	0	0	0.025641	0.138889	0.0606061
HP:0007258	Severe demyelination of the white matter	0	0	0.00352113	0	0	0	0	0	0	0	0	0	0	0	0	0	0	0	0	0	0	0	0	0	0
HP:0007267	Chronic axonal neuropathy	0	0	0	0	0.0114286	0	0	0	0	0	0	0	0	0	0	0	0	0	0	0	0	0	0	0	0
HP:0007269	Spinal muscular atrophy	0	0	0	0	0	0	0	0	0.011236	0	0	0	0	0	0	0	0	0	0	0	0	0	0	0	0
HP:0007272	Progressive psychomotor deterioration	0	0	0	0	0	0	0	0	0	0	0	0	0	0	0.0196078	0	0	0	0	0	0	0	0	0	0
HP:0007281	Developmental stagnation	0	0	0	0	0	0	0	0	0	0	0	0	0	0	0	0.06	0	0	0	0	0	0	0	0	0
HP:0007289	Limb fasciculations	0.00176991	0	0	0	0	0.0178571	0	0	0	0	0	0	0	0	0	0	0	0	0	0	0	0	0	0	0
HP:0007299	Dysfunction of lateral corticospinal tracts	0	0	0	0.00526316	0	0	0	0	0	0	0	0	0	0	0	0	0	0	0	0	0	0	0	0	0
HP:0007302	Bipolar affective disorder	0	0	0	0	0	0	0	0	0	0	0.0722892	0	0	0	0	0	0	0	0	0	0	0	0	0	0
HP:0007305	CNS demyelination	0.0336283	0.00227273	0.028169	0	0	0.00892857	0	0.0337079	0	0	0	0	0.0555556	0	0	0	0	0.0212766	0.0434783	0	0	0	0	0	0
HP:0007307	Rapid neurologic deterioration	0	0.00681818	0.00352113	0.0842105	0.0171429	0.0178571	0.0212766	0	0.0561798	0	0	0.0545455	0	0	0.0784314	0.06	0	0.0212766	0	0.136364	0	0	0.153846	0.0833333	0.393939
HP:0007308	Extrapyramidal dyskinesia	0	0	0	0	0	0	0	0.011236	0	0	0	0	0	0	0	0	0	0	0	0	0	0	0	0	0
HP:0007321	Deep white matter hypodensities	0	0	0	0.0157895	0	0	0	0	0	0	0	0	0	0	0	0	0	0	0	0	0	0	0	0	0
HP:0007325	Generalized dystonia	0.00176991	0	0	0.0157895	0	0	0	0	0	0	0	0.127273	0	0	0	0.12	0	0	0	0	0	0	0	0.111111	0
HP:0007327	Mixed demyelinating and axonal polyneuropathy	0	0.0113636	0	0	0	0	0.0212766	0	0	0	0	0	0	0	0	0	0	0	0	0	0	0	0	0	0
HP:0007328	Impaired pain sensation	0	0	0.00352113	0.0105263	0	0	0	0	0	0	0.0361446	0	0	0	0	0	0	0.0212766	0	0	0	0	0	0.0277778	0
HP:0007332	Focal hemifacial clonic seizure	0	0.00227273	0	0	0	0	0	0	0	0	0	0	0	0	0	0	0	0	0	0	0	0	0	0	0
HP:0007334	Bilateral tonic-clonic seizure with focal onset	0	0	0	0.00526316	0	0	0.0212766	0	0	0	0.0240964	0	0	0	0	0	0	0	0	0	0	0	0	0	0
HP:0007335	Recurrent encephalopathy	0	0.00454545	0	0	0	0	0	0	0	0	0	0	0	0	0	0	0	0	0	0	0	0	0	0	0
HP:0007340	Lower limb muscle weakness	0.00176991	0	0.0176056	0.0105263	0.0171429	0.0267857	0.0106383	0.011236	0.235955	0	0	0	0.0555556	0	0.137255	0.04	0	0.0638298	0	0	0	0	0	0.0277778	0
HP:0007344	Atrophy/Degeneration involving the spinal cord	0	0	0	0	0.00571429	0	0	0	0	0	0	0	0	0	0	0	0	0	0	0	0	0	0	0	0.030303
HP:0007350	Hyperreflexia in upper limbs	0.00176991	0	0.00352113	0	0	0	0	0	0	0	0	0.0181818	0	0	0	0	0	0	0	0	0	0	0	0	0
HP:0007351	Upper limb postural tremor	0	0	0	0	0	0	0	0.0224719	0	0	0	0.0181818	0	0	0	0	0	0	0	0	0	0	0	0	0
HP:0007359	Focal-onset seizure	0.00530973	0.0522727	0.00352113	0.0473684	0.00571429	0	0.12766	0.0224719	0.011236	0	0.0481928	0	0	0	0	0.2	0	0	0	0.181818	0	0	0	0	0.242424
HP:0007361	Abnormality of the pons	0.00353982	0	0	0	0.00571429	0	0.0851064	0	0.011236	0	0.0120482	0.109091	0	0	0.156863	0	0	0.0212766	0	0.0909091	0	0	0.435897	0.0833333	0.030303
HP:0007366	Atrophy/Degeneration affecting the brainstem	0	0.00909091	0	0.121053	0.0114286	0	0	0	0.0224719	0	0	0	0	0	0.0588235	0	0	0.148936	0	0.0681818	0	0	0	0	0.0606061
HP:0007369	Atrophy/Degeneration affecting the cerebrum	0.00353982	0.0590909	0	0.142105	0.0685714	0.0178571	0.0319149	0.011236	0.0224719	0.0114943	0	0.0363636	0.0555556	0	0.0784314	0.04	0	0.0212766	0	0.113636	0	0.0731707	0	0.138889	0.242424
HP:0007370	Aplasia/Hypoplasia of the corpus callosum	0	0	0	0	0	0	0.0106383	0	0	0	0	0	0	0	0	0	0	0	0	0	0	0	0	0	0
HP:0007371	Corpus callosum atrophy	0.00176991	0	0	0	0	0	0	0	0	0	0	0	0	0	0	0	0	0	0	0	0	0	0	0	0
HP:0007374	Atrophy/Degeneration involving the caudate nucleus	0	0	0	0.0421053	0	0	0.0212766	0	0.011236	0	0	0	0	0	0.0784314	0	0	0	0	0	0	0	0	0.0555556	0.0606061
HP:0007377	Abnormality of somatosensory evoked potentials	0.00530973	0	0.00704225	0.0210526	0.0285714	0.0357143	0	0	0.011236	0	0.0240964	0	0	0	0.0196078	0	0	0.0425532	0	0.0454545	0	0	0	0	0
HP:0007410	Palmoplantar hyperhidrosis	0	0	0.00704225	0	0	0	0	0	0	0	0	0	0	0	0	0	0	0	0	0	0	0	0	0	0
HP:0007420	Spontaneous hematomas	0	0	0	0	0	0	0.0212766	0	0	0	0	0	0	0	0	0	0	0	0	0	0	0	0	0	0
HP:0007429	Few cafe-au-lait spots	0	0	0	0	0	0	0	0	0	0	0	0	0	0	0	0	0	0	0	0	0	0	0	0.0277778	0
HP:0007430	Generalized edema	0	0.00681818	0	0	0	0	0	0	0	0	0	0	0	0	0	0	0	0	0	0	0	0	0	0	0
HP:0007565	Multiple cafe-au-lait spots	0	0	0	0	0	0	0	0	0	0	0	0	0	0	0	0	0	0	0	0	0	0	0	0.0277778	0
HP:0007641	Dyschromatopsia	0.00884956	0	0.00704225	0	0	0	0	0	0	0	0	0	0	0	0	0	0	0	0	0	0	0	0	0	0
HP:0007663	Reduced visual acuity	0.624779	0.0727273	0.926056	0.0578947	0.0228571	0	0.138298	0.426966	0	0.0344828	0	0.309091	0	0	0	0.22	0	0	1	0.0909091	0	0	0.0769231	0.25	0.0909091
HP:0007687	Unilateral ptosis	0	0.00681818	0	0	0	0	0	0	0	0	0	0	0	0	0	0	0	0	0	0	0	0	0	0	0
HP:0007695	Abnormal pupillary light reflex	0.00707965	0	0.00352113	0.00526316	0	0	0	0	0	0	0	0	0	0	0	0	0	0	0	0	0	0	0	0.0555556	0
HP:0007703	Abnormality of retinal pigmentation	0.00176991	0.1	0	0.0736842	0.0228571	0	0.0106383	0	0	0	0	0	0	0	0	0	0	0.0425532	0	0	0	0	0	0.0555556	0
HP:0007722	Retinal pigment epithelial atrophy	0.00176991	0.0136364	0	0	0.00571429	0	0	0	0	0	0	0	0	0	0	0	0	0	0	0	0	0	0	0	0
HP:0007738	Uncontrolled eye movements	0	0	0	0	0	0	0	0	0	0	0	0	0	0	0	0	0	0	0	0.0681818	0	0	0	0.0555556	0
HP:0007754	Macular dystrophy	0	0.025	0	0	0	0	0	0	0	0	0	0	0	0	0	0	0	0	0	0	0	0	0	0	0
HP:0007763	Retinal telangiectasia	0.0938053	0	0.0422535	0	0	0	0	0.011236	0	0.0114943	0	0	0	0	0	0	0	0	0	0	0	0	0.0769231	0.0833333	0
HP:0007768	Central retinal vessel vascular tortuosity	0.0761062	0	0.0457746	0	0	0	0.0106383	0	0	0	0	0	0	0	0	0	0	0	0	0	0	0	0	0	0
HP:0007772	Impaired smooth pursuit	0	0	0	0.0105263	0	0	0.0106383	0	0	0	0	0	0	0	0	0	0	0	0	0	0	0	0	0	0
HP:0007803	Monochromacy	0.0159292	0	0.0105634	0	0	0	0	0	0	0	0	0	0	0	0	0	0	0	0	0	0	0	0.0769231	0	0
HP:0007811	Horizontal pendular nystagmus	0.00176991	0	0	0	0	0	0	0	0	0	0	0	0	0	0	0	0	0	0	0	0	0	0	0	0
HP:0007814	Retinal pigment epithelial mottling	0	0.00454545	0	0.0210526	0.00571429	0	0	0	0	0	0	0	0	0	0	0	0	0	0	0	0	0	0	0	0
HP:0007819	Presenile cataracts	0	0.0113636	0	0	0	0	0.0638298	0	0	0	0	0	0.0925926	0	0	0	0	0	0	0	0	0	0	0	0
HP:0007824	Total ophthalmoplegia	0	0	0.00352113	0	0	0	0	0	0	0	0	0	0	0	0	0	0	0	0	0	0	0	0	0	0
HP:0007830	Adult-onset night blindness	0	0	0	0.00526316	0	0	0	0	0	0	0	0	0	0	0	0	0	0	0	0	0	0	0	0	0
HP:0007838	Progressive ptosis	0	0.00909091	0	0	0	0	0	0	0	0	0	0	0	0	0	0	0	0	0	0	0	0	0	0	0
HP:0007906	Ocular hypertension	0.00176991	0	0	0	0	0	0	0	0	0	0	0	0	0	0	0	0	0	0	0	0	0	0	0	0
HP:0007913	Reticular retinal dystrophy	0	0.00909091	0	0	0	0	0	0	0	0	0	0	0	0	0	0	0	0	0	0	0	0	0	0	0
HP:0007924	Slow decrease in visual acuity	0	0	0	0	0	0	0	0.011236	0	0	0	0	0	0	0	0	0	0	0	0	0	0	0	0	0
HP:0007928	Abnormal flash visual evoked potentials	0.00884956	0	0.0140845	0	0	0	0	0	0	0	0	0	0	0	0	0	0	0	0.0217391	0	0	0	0	0	0
HP:0007941	Limited extraocular movements	0	0.00227273	0	0	0	0	0	0.0224719	0	0	0	0	0	0	0	0	0	0	0	0.0227273	0	0	0	0.0555556	0
HP:0007950	Peripapillary chorioretinal atrophy	0	0	0	0	0	0	0	0.0561798	0	0	0	0	0	0	0	0	0	0	0	0	0	0	0	0	0
HP:0007963	Pattern dystrophy of the retina	0	0.0272727	0	0	0	0	0	0	0	0	0	0	0	0	0	0	0	0	0	0	0	0	0	0	0
HP:0007965	Undetectable visual evoked potentials	0.00884956	0	0	0.00526316	0	0	0.0212766	0	0	0	0	0	0	0	0.0784314	0	0	0	0	0.0227273	0	0	0	0	0
HP:0007968	Remnants of the hyaloid vascular system	0.00176991	0	0	0	0	0	0	0	0	0	0	0	0	0	0	0	0	0	0	0	0	0	0	0	0
HP:0007979	Gaze-evoked horizontal nystagmus	0.00176991	0	0	0	0	0	0	0	0	0	0	0	0	0	0	0	0	0.0425532	0	0	0	0	0	0.0555556	0
HP:0007987	Progressive visual field defects	0.00176991	0	0	0	0	0	0	0	0	0	0	0	0	0	0	0	0	0	0	0	0	0	0	0	0
HP:0007994	Peripheral visual field loss	0	0	0.00704225	0.00526316	0	0	0.0212766	0	0	0	0	0	0	0	0	0	0	0	0	0	0	0	0	0	0.0909091
HP:0008002	Abnormality of macular pigmentation	0.00176991	0.00454545	0	0.0157895	0	0	0	0	0	0	0	0	0.0555556	0	0	0	0	0	0	0	0	0	0	0	0
HP:0008003	Jerky ocular pursuit movements	0	0.00227273	0	0.00526316	0.0342857	0	0	0	0.011236	0	0	0	0	0	0	0	0	0.0425532	0	0	0	0	0	0	0
HP:0008043	Retinal arteriolar constriction	0	0	0	0.00526316	0	0	0	0	0	0	0	0	0	0	0	0	0	0	0	0	0	0	0	0	0
HP:0008046	Abnormal retinal vascular morphology	0.153982	0.00454545	0.0950704	0.00526316	0	0	0.0106383	0.0449438	0	0.0114943	0	0	0	0	0	0	0	0	0.0652174	0	0	0	0.0769231	0.0833333	0
HP:0008064	Ichthyosis	0	0.00227273	0	0	0	0	0	0	0	0	0	0	0	0	0	0	0	0	0	0	0	0	0	0	0
HP:0008202	Reduced circulating prolactin concentration	0	0	0	0	0	0	0	0	0	0	0.0361446	0	0	0	0	0	0	0	0	0	0	0	0	0	0
HP:0008209	Premature ovarian insufficiency	0	0.00681818	0	0	0	0	0	0	0	0	0.0120482	0	0	0	0	0	0	0	0	0	0	0	0	0	0
HP:0008214	Decreased serum estradiol	0	0.00909091	0	0	0	0	0	0	0	0	0	0	0	0	0	0	0	0	0	0	0	0	0	0	0
HP:0008222	Female infertility	0	0.00227273	0	0	0	0	0	0	0	0	0	0	0	0	0	0	0	0	0	0	0	0	0	0	0
HP:0008278	Cerebellar cortical atrophy	0	0	0	0	0.0342857	0	0	0	0	0	0.0240964	0	0	0	0	0	0	0	0	0	0	0	0	0	0.030303
HP:0008281	Acute hyperammonemia	0	0	0	0	0	0	0	0	0	0	0.0120482	0	0	0	0	0	0	0	0	0	0	0	0	0	0
HP:0008303	Olivary degeneration	0	0.00681818	0	0.0157895	0.0228571	0	0.0212766	0	0	0	0	0	0.0185185	0	0	0	0	0	0	0	0	0	0	0	0
HP:0008305	Exercise-induced myoglobinuria	0	0.00227273	0	0	0	0	0	0	0	0	0	0	0	0	0	0	0	0	0	0	0	0	0	0	0
HP:0008314	Decreased activity of mitochondrial complex II	0	0	0	0.00526316	0	0	0	0	0	0	0	0	0	0	0	0	0	0	0	0	0	0	0	0	0
HP:0008316	Abnormal mitochondria in muscle tissue	0	0.00909091	0	0.0631579	0.165714	0.0446429	0.0319149	0	0	0	0.0240964	0.0363636	0.166667	0	0.0392157	0.08	0	0.0425532	0	0	0	0	0	0	0
HP:0008322	Abnormal mitochondrial morphology	0	0	0	0.0105263	0	0	0	0	0	0	0	0	0	0	0	0	0	0	0	0	0	0	0	0	0
HP:0008347	Decreased activity of mitochondrial complex IV	0	0.0386364	0	0.0526316	0.154286	0.160714	0.0638298	0	0	0.0229885	0.204819	0	0.351852	0	0	0	0.0638298	0	0	0	0	0.0731707	0	0.0277778	0
HP:0008504	Moderate sensorineural hearing impairment	0.00176991	0	0	0	0	0.0178571	0.0319149	0	0	0	0	0	0	0.148148	0	0	0	0	0	0	0	0	0	0	0
HP:0008527	Congenital sensorineural hearing impairment	0	0	0	0	0	0	0	0	0	0.0114943	0.0361446	0	0	0.0185185	0	0	0	0	0	0	0	0	0	0	0
HP:0008529	Absence of acoustic reflex	0.00176991	0	0	0	0	0	0	0	0	0	0	0	0	0	0	0	0	0	0	0	0	0	0	0	0
HP:0008587	Mild neurosensory hearing impairment	0.00176991	0.0181818	0.00352113	0.0105263	0.0171429	0.0178571	0	0	0	0.0114943	0.0843373	0	0	0.037037	0	0.04	0	0	0	0	0	0	0	0.0277778	0
HP:0008598	Mild conductive hearing impairment	0.00176991	0	0	0	0	0	0	0	0	0	0	0	0	0	0	0	0	0	0	0	0	0	0	0	0
HP:0008619	Bilateral sensorineural hearing impairment	0.00353982	0.104545	0	0.0368421	0.00571429	0.0625	0	0	0	0.367816	0.0963855	0	0	0.537037	0.0784314	0.1	0	0	0	0	1	0	0	0.0277778	0
HP:0008625	Severe sensorineural hearing impairment	0	0.00909091	0	0.00526316	0.0171429	0.0178571	0	0	0	0	0.0481928	0.0545455	0.0555556	0.240741	0	0	0	0	0	0	0	0	0	0	0
HP:0008734	Decreased testicular size	0	0.00909091	0	0	0	0	0	0	0	0	0	0	0	0	0	0	0	0	0	0	0	0	0	0	0
HP:0008762	Repetitive compulsive behavior	0.00530973	0	0	0	0	0	0	0	0	0	0	0	0	0	0	0	0	0	0	0	0	0	0	0	0
HP:0008763	No social interaction	0	0	0	0	0	0	0	0	0	0	0.0240964	0	0	0	0	0	0	0	0	0	0	0	0	0	0
HP:0008765	Auditory hallucinations	0	0.00454545	0	0	0	0	0	0	0	0	0	0.0545455	0	0	0	0	0	0	0	0	0	0	0	0	0
HP:0008846	Severe intrauterine growth retardation	0	0	0	0	0	0	0.0212766	0	0	0	0	0	0	0	0	0	0	0	0	0	0	0	0	0	0
HP:0008850	Severe postnatal growth retardation	0	0.00681818	0	0	0	0	0.0319149	0	0	0	0	0	0	0	0	0	0	0	0	0	0	0	0.0769231	0	0
HP:0008872	Feeding difficulties in infancy	0	0	0.00352113	0.0789474	0	0	0.0851064	0	0	0	0	0.0363636	0.0740741	0	0.0784314	0.14	0	0	0	0.204545	0	0	0	0.0555556	0.121212
HP:0008883	Mild intrauterine growth retardation	0	0	0	0	0	0	0.0106383	0	0	0	0	0	0	0	0	0	0	0	0	0	0	0	0	0	0
HP:0008897	Postnatal growth retardation	0	0.00681818	0.00352113	0	0	0	0.0531915	0	0.011236	0.0114943	0	0.0363636	0	0	0	0.08	0	0	0	0	0	0	0.0769231	0	0
HP:0008935	Generalized neonatal hypotonia	0	0	0	0.00526316	0	0	0	0	0	0	0	0	0	0	0	0	0	0	0	0	0	0	0	0	0
HP:0008936	Muscular hypotonia of the trunk	0	0	0	0.0421053	0	0	0.0212766	0	0	0	0	0.0363636	0.0555556	0	0	0.02	0	0	0	0.0909091	0	0	0	0	0.151515
HP:0008944	Distal lower limb amyotrophy	0	0	0	0	0	0	0	0	0.0449438	0	0	0	0.0555556	0	0	0	0	0	0	0	0	0	0	0	0
HP:0008945	Loss of ability to walk in early childhood	0	0	0	0.0105263	0	0	0.0212766	0	0	0	0	0	0	0	0	0.02	0	0.0851064	0	0	0	0	0	0	0
HP:0008947	Infantile muscular hypotonia	0	0.00227273	0	0.189474	0	0	0.0425532	0	0	0	0.060241	0.2	0.148148	0	0.117647	0.2	0	0.212766	0	0.0909091	0	0	0	0.166667	0.30303
HP:0008948	Proximal upper limb amyotrophy	0	0	0	0	0	0	0	0	0	0	0	0	0.037037	0	0	0	0	0	0	0	0	0	0	0	0
HP:0008955	Progressive distal muscular atrophy	0	0	0	0.0105263	0	0	0	0	0.011236	0	0	0	0	0	0	0	0	0	0	0	0	0	0	0	0
HP:0008959	Distal upper limb muscle weakness	0	0	0	0	0	0	0	0	0.0337079	0	0	0	0	0	0	0	0	0	0	0	0	0	0	0	0
HP:0008967	Exercise-induced muscle stiffness	0	0	0	0	0	0	0	0	0	0	0	0	0	0	0.0588235	0	0	0	0	0	0	0	0	0	0
HP:0008969	Leg muscle stiffness	0.00176991	0	0.00352113	0	0	0	0	0	0	0	0	0.0727273	0	0	0	0	0	0	0	0	0	0	0	0	0
HP:0008970	Scapulohumeral muscular dystrophy	0.00884956	0	0	0	0	0	0	0	0	0	0	0	0	0	0	0	0	0	0	0	0	0	0	0	0
HP:0008972	Decreased activity of mitochondrial respiratory chain	0.0141593	0.0772727	0.00352113	0.1	0.154286	0.160714	0.5	0	0.0224719	0.0574713	0.289157	0.381818	0.351852	0	0.0784314	0.54	0.0638298	0.170213	0	0.75	0	0.0731707	0.128205	0.361111	0.69697
HP:0008981	Calf muscle hypertrophy	0	0	0	0	0	0	0	0	0	0	0.0240964	0	0	0	0	0	0	0	0	0	0	0	0	0	0
HP:0008988	Pelvic girdle muscle atrophy	0	0	0	0	0	0	0	0	0	0	0	0	0.0555556	0	0	0	0	0	0	0	0	0	0	0	0
HP:0008994	Proximal muscle weakness in lower limbs	0	0.00454545	0.00704225	0.0157895	0	0	0	0	0.0786517	0	0.0240964	0	0	0	0	0	0	0	0	0	0	0	0	0	0
HP:0008997	Proximal muscle weakness in upper limbs	0	0.00227273	0	0	0	0.0178571	0	0	0.011236	0	0	0	0.037037	0	0	0	0	0	0	0	0	0	0	0	0
HP:0009003	Increased subcutaneous truncal adipose tissue	0	0	0	0	0	0	0	0	0	0	0.0240964	0	0	0	0	0	0	0	0	0	0	0	0	0	0
HP:0009020	Exercise-induced muscle fatigue	0	0	0	0	0.0114286	0.0625	0	0	0	0	0	0	0.0185185	0	0	0	0	0.0425532	0	0	0	0	0	0	0
HP:0009027	Foot dorsiflexor weakness	0.00176991	0	0	0.0105263	0	0	0.0212766	0	0.0674157	0	0.0361446	0	0.037037	0	0	0	0	0.0212766	0	0	0	0.0731707	0	0.0277778	0
HP:0009046	Difficulty running	0	0	0	0	0	0	0	0	0	0	0	0	0.0740741	0	0	0	0	0	0	0	0	0	0	0	0
HP:0009051	Increased muscle glycogen content	0	0	0	0	0	0	0	0	0	0	0	0	0	0	0	0	0	0	0	0.0454545	0	0	0	0	0
HP:0009053	Distal lower limb muscle weakness	0	0	0	0	0	0	0	0	0.191011	0	0	0	0	0	0.0784314	0	0	0.0212766	0	0	0	0	0	0	0
HP:0009055	Generalized limb muscle atrophy	0	0	0	0	0	0	0	0	0	0	0	0.0181818	0	0	0	0	0	0	0	0	0	0	0	0	0
HP:0009058	Increased muscle lipid content	0	0	0	0.0105263	0.0571429	0	0.0106383	0	0.0449438	0	0.060241	0.0545455	0.148148	0	0.0392157	0	0	0	0	0.0227273	0	0	0	0	0.0606061
HP:0009060	Scapular muscle atrophy	0	0	0	0	0	0	0	0	0	0	0	0	0.0555556	0	0	0	0	0	0	0	0	0	0	0	0
HP:0009062	Infantile axial hypotonia	0	0	0	0.0157895	0	0	0.0212766	0	0	0	0	0.0363636	0.0555556	0	0	0.02	0	0	0	0.0909091	0	0	0	0	0.121212
HP:0009063	Progressive distal muscle weakness	0	0	0	0	0	0	0	0	0.0224719	0	0	0	0	0	0	0	0	0	0	0	0	0	0	0	0
HP:0009073	Progressive proximal muscle weakness	0	0	0	0	0.0285714	0.0535714	0	0	0.0337079	0	0	0	0.0185185	0	0	0	0	0	0	0	0	0	0	0	0
HP:0009077	Weakness of long finger extensor muscles	0	0	0	0	0	0.0178571	0	0	0	0	0	0	0.0185185	0	0	0	0	0	0	0	0	0	0	0	0
HP:0009098	Chronic oral candidiasis	0.00176991	0	0	0	0	0	0	0	0	0	0	0	0	0	0	0	0	0	0	0	0	0	0	0	0
HP:0009113	Diaphragmatic weakness	0	0.00681818	0	0	0	0	0	0	0	0	0	0	0	0	0	0	0	0	0	0	0	0	0	0	0
HP:0009129	Upper limb amyotrophy	0	0	0	0.0105263	0	0.0178571	0	0	0	0	0	0	0	0	0	0	0	0	0	0	0	0	0	0	0
HP:0009486	Radial deviation of the hand	0	0.00454545	0	0	0	0	0	0	0	0	0	0	0	0	0	0	0	0	0	0	0	0	0	0	0
HP:0009731	Cerebral hamartoma	0	0	0	0	0	0	0	0	0	0	0	0	0	0	0	0	0	0	0	0	0	0	0	0.0277778	0
HP:0009732	Plexiform neurofibroma	0	0	0	0	0	0	0	0	0	0	0	0	0	0	0	0	0	0	0	0	0	0	0	0.0277778	0
HP:0009735	Spinal neurofibromas	0	0	0	0	0	0	0	0	0	0	0	0	0	0	0	0	0	0	0	0	0	0	0	0.0277778	0
HP:0009798	Euthyroid goiter	0	0.00454545	0	0	0	0	0	0	0	0	0	0	0	0	0	0	0	0	0	0	0	0.0731707	0	0	0
HP:0009800	Maternal diabetes	0	0.00227273	0	0	0	0	0	0	0	0	0	0	0.0555556	0	0	0	0	0	0	0	0	0.0243902	0	0	0
HP:0009830	Peripheral neuropathy	0.0212389	0.0818182	0.0915493	0.178947	0.222857	0.0892857	0.0957447	0.0224719	0.505618	0	0.253012	0.0363636	0.203704	0	0.352941	0.16	0	0.425532	0	0.136364	0	0.0487805	0.205128	0.111111	0.0909091
HP:0009900	Unilateral deafness	0	0	0	0.00526316	0	0	0	0.011236	0	0	0	0	0	0	0	0	0	0	0	0	0	0	0	0	0
HP:0009916	Anisocoria	0	0	0	0	0	0	0	0	0	0	0	0	0	0	0	0.04	0	0	0	0	0	0	0	0	0
HP:0010444	Pulmonary insufficiency	0	0.00909091	0	0	0	0	0	0	0	0	0	0	0	0	0	0	0	0	0	0	0	0	0	0	0
HP:0010522	Dyslexia	0	0	0	0	0	0	0.0106383	0	0	0	0	0	0	0	0	0	0	0	0	0	0	0	0	0	0
HP:0010523	Alexia	0	0.00454545	0	0	0.00571429	0	0	0	0	0	0	0	0	0	0	0	0	0	0	0	0	0	0	0	0
HP:0010524	Agnosia	0	0.00909091	0	0	0.00571429	0	0	0	0	0	0	0	0	0	0	0	0	0	0	0	0	0	0	0	0
HP:0010525	Finger agnosia	0	0.00454545	0	0	0.00571429	0	0	0	0	0	0	0	0	0	0	0	0	0	0	0	0	0	0	0	0
HP:0010526	Dysgraphia	0	0.00454545	0	0	0	0	0.0106383	0	0	0	0	0	0	0	0	0.04	0	0	0	0	0	0	0	0	0
HP:0010528	Prosopagnosia	0	0.00227273	0	0	0	0	0	0	0	0	0	0	0	0	0	0	0	0	0	0	0	0	0	0	0
HP:0010530	Palatal myoclonus	0	0	0	0	0	0	0	0.011236	0	0	0	0	0	0	0	0	0	0	0	0	0	0	0	0	0
HP:0010532	Paroxysmal vertigo	0	0	0.00352113	0	0	0	0	0	0	0	0	0	0	0	0	0.04	0	0	0	0	0	0	0	0	0
HP:0010534	Transient global amnesia	0	0.00681818	0	0	0	0	0	0	0	0	0	0	0	0	0	0	0	0	0	0	0	0	0	0	0
HP:0010543	Opsoclonus	0	0	0	0	0.00571429	0	0	0	0	0	0	0	0	0	0	0	0	0	0	0	0	0	0	0	0
HP:0010544	Vertical nystagmus	0.00176991	0	0	0	0	0	0	0	0	0	0	0	0	0	0.0196078	0	0	0	0	0	0	0	0	0	0
HP:0010546	Muscle fibrillation	0.00176991	0	0	0	0	0.0178571	0	0	0	0	0	0	0	0	0	0	0	0	0	0	0	0	0	0	0
HP:0010547	Muscle flaccidity	0	0	0	0	0	0	0	0	0.011236	0	0.0120482	0	0	0	0	0	0	0.0212766	0	0	0	0	0	0	0
HP:0010549	Weakness due to upper motor neuron dysfunction	0.0106195	0.115909	0.0140845	0.0105263	0.0628571	0	0.202128	0	0.0898876	0	0	0.0727273	0.0555556	0	0.196078	0.06	0	0.12766	0	0.0909091	0	0.219512	0	0.138889	0.0606061
HP:0010550	Paraplegia	0	0	0	0	0.00571429	0	0.0212766	0	0	0	0	0	0	0	0.117647	0	0	0	0	0	0	0	0	0	0
HP:0010551	Paraplegia/paraparesis	0.00707965	0	0.00352113	0.00526316	0.0457143	0	0.0319149	0	0.0786517	0	0	0	0	0	0.196078	0	0	0.0638298	0	0.0227273	0	0	0	0	0
HP:0010576	Intracranial cystic lesion	0	0.00454545	0.00352113	0.0368421	0	0	0.0212766	0	0	0	0.0120482	0	0	0	0.0196078	0	0	0	0	0	0	0	0	0	0
HP:0010602	Type 2 muscle fiber predominance	0.00353982	0	0	0.00526316	0	0	0	0	0	0	0	0	0	0	0	0	0	0	0	0	0	0	0	0	0
HP:0010628	Facial palsy	0.00884956	0.0113636	0	0.00526316	0.00571429	0	0.0531915	0	0.011236	0	0	0.0909091	0	0	0.0196078	0	0	0	0	0.0454545	0	0	0	0	0
HP:0010662	Abnormality of the diencephalon	0	0.00227273	0	0.0526316	0.0285714	0	0.0851064	0	0	0	0	0.181818	0	0	0.0980392	0.24	0	0.0425532	0	0.295455	0	0	0.538462	0.166667	0.515152
HP:0010663	Abnormality of thalamus morphology	0	0.00227273	0	0.0526316	0.0285714	0	0.0851064	0	0	0	0	0.181818	0	0	0.0392157	0.2	0	0.0425532	0	0.295455	0	0	0.538462	0.166667	0.515152
HP:0010677	Enuresis nocturna	0.00353982	0	0	0	0	0	0	0	0	0	0	0	0	0	0	0	0	0	0	0	0	0	0	0	0
HP:0010734	Fibrous dysplasia of the bones	0.00176991	0	0	0	0	0	0	0	0	0	0	0	0	0	0	0	0	0	0	0	0	0	0	0	0
HP:0010741	Pedal edema	0	0	0	0	0.00571429	0	0	0	0	0	0	0	0	0	0	0	0	0	0	0	0	0.121951	0	0	0
HP:0010794	Impaired visuospatial constructive cognition	0	0	0	0	0	0	0.0212766	0	0	0	0	0	0	0	0	0	0	0	0	0	0	0	0	0.0277778	0
HP:0010801	Underdeveloped nasolabial fold	0	0	0	0	0	0	0	0	0	0	0	0.0363636	0	0	0	0	0	0	0	0	0	0	0	0	0
HP:0010818	Generalized tonic seizure	0	0.00454545	0	0.0105263	0	0	0	0	0	0	0	0.0545455	0	0	0	0.04	0	0	0	0	0	0	0	0	0
HP:0010819	Atonic seizure	0	0.00681818	0	0	0.0914286	0	0	0	0	0	0	0	0	0	0	0	0	0.0425532	0	0	0	0	0	0	0
HP:0010822	Scintillating scotoma	0	0	0.00704225	0	0	0	0	0	0	0	0	0	0	0	0	0	0	0	0	0	0	0	0	0	0
HP:0010829	Impaired temperature sensation	0.00176991	0	0	0	0	0	0	0	0	0	0.0120482	0	0	0	0	0	0	0	0	0	0	0	0	0.0277778	0
HP:0010831	Impaired proprioception	0	0	0.0211268	0.0421053	0.0342857	0	0	0	0.123596	0	0.0843373	0	0.0185185	0	0	0	0	0.0212766	0	0	0	0	0	0	0
HP:0010833	Spontaneous pain sensation	0	0	0	0	0.00571429	0	0	0	0	0	0	0	0	0	0	0	0	0	0	0	0	0	0	0	0
HP:0010841	Multifocal epileptiform discharges	0	0.0136364	0	0.0421053	0	0.0267857	0	0	0.011236	0	0	0.0545455	0	0	0	0	0	0	0	0	0	0	0	0	0
HP:0010843	EEG with focal slow activity	0	0.00454545	0.00352113	0.0210526	0	0	0	0	0	0	0	0	0	0	0	0	0	0	0	0	0	0	0	0	0.0909091
HP:0010845	EEG with generalized slow activity	0.00176991	0.0204545	0	0.0315789	0.125714	0.0357143	0	0	0.0224719	0	0.0481928	0	0	0	0.0980392	0	0	0.0425532	0	0.0454545	0	0	0	0.0277778	0
HP:0010850	EEG with spike-wave complexes	0	0.0136364	0	0.0210526	0.114286	0.0357143	0	0	0	0	0.13253	0	0	0	0	0.04	0	0	0	0	0	0	0	0	0
HP:0010851	EEG with burst suppression	0	0	0	0.0210526	0	0	0	0	0	0	0	0	0	0	0	0	0	0	0	0	0	0	0	0	0
HP:0010852	EEG with photoparoxysmal response	0	0	0	0.0157895	0.08	0.0178571	0	0	0	0	0.060241	0	0	0	0	0	0	0	0	0	0	0	0	0	0
HP:0010853	EEG with periodic lateralized epileptiform discharges	0	0.0159091	0	0.00526316	0	0	0	0	0	0	0	0	0	0	0	0	0	0	0	0	0	0	0	0	0
HP:0010854	EEG with generalized low amplitude activity	0	0	0	0.0105263	0	0	0	0	0	0	0	0	0	0	0	0	0	0	0	0	0	0	0	0	0
HP:0010857	EEG with periodic abnormalities	0	0	0	0	0.00571429	0	0	0	0	0	0	0	0	0	0	0	0	0	0	0	0	0	0	0	0
HP:0010858	EEG with hyperventilation-induced epileptiform discharges	0	0	0	0	0.0514286	0	0	0	0	0	0	0	0	0	0	0	0	0	0	0	0	0	0	0	0
HP:0010862	Delayed fine motor development	0	0	0	0.00526316	0	0	0	0	0	0	0	0	0	0	0	0	0	0	0	0	0	0	0	0	0
HP:0010864	Intellectual disability, severe	0	0	0	0.0105263	0	0	0.0106383	0	0	0	0.0240964	0	0	0	0	0	0	0.0425532	0	0	0	0	0	0	0
HP:0010872	T-wave inversion	0.00530973	0	0	0	0.0114286	0	0	0.0674157	0	0	0.060241	0	0	0	0	0	0.191489	0	0	0	0	0	0	0	0
HP:0010873	Cervical spinal cord atrophy	0	0	0	0	0	0	0	0	0	0	0	0	0	0	0	0	0	0	0	0	0	0	0	0	0.030303
HP:0010951	Abnormality of the third ventricle	0	0	0	0	0	0	0	0	0	0	0	0	0	0	0	0	0	0	0	0	0	0	0	0.0277778	0
HP:0011004	Abnormal systemic arterial morphology	0.0814159	0.0454545	0.0457746	0.0210526	0.0228571	0	0.0638298	0.011236	0	0	0	0.0545455	0.0555556	0	0	0.04	0	0	0	0	0	0	0.025641	0	0.121212
HP:0011035	Abnormal renal cortex morphology	0	0.0386364	0	0	0	0	0.0531915	0	0	0	0	0	0	0	0	0	0	0	0	0	0	0	0	0	0
HP:0011099	Spastic hemiparesis	0	0.00454545	0	0	0	0	0.0106383	0	0	0	0	0	0	0	0	0	0	0	0	0	0	0	0	0	0
HP:0011106	Hypovolemia	0	0.00454545	0	0	0	0	0	0	0	0	0	0	0	0	0	0	0	0	0	0	0	0	0	0	0
HP:0011108	Recurrent sinusitis	0	0	0	0.0105263	0	0	0	0	0	0	0	0	0	0	0	0	0	0	0	0	0	0	0	0	0
HP:0011110	Tonsillitis	0	0	0	0	0	0	0	0	0	0	0	0	0	0	0	0	0	0.0425532	0	0	0	0	0	0	0
HP:0011147	Typical absence seizure	0	0	0	0	0	0.00892857	0	0	0	0	0	0	0	0	0	0	0	0	0	0	0	0	0	0	0
HP:0011153	Focal motor seizure	0.00530973	0.0113636	0	0.0157895	0	0	0.0638298	0.0224719	0	0	0	0	0	0	0	0.12	0	0	0	0.0681818	0	0	0	0	0
HP:0011165	Focal sensory seizure with visual features	0	0.00681818	0	0	0	0	0	0	0	0	0	0	0	0	0	0.06	0	0	0	0	0	0	0	0	0.0606061
HP:0011166	Focal myoclonic seizure	0.00530973	0.00227273	0	0	0	0	0.0106383	0.0224719	0	0	0	0	0	0	0	0.12	0	0	0	0.0227273	0	0	0	0	0
HP:0011167	Focal tonic seizure	0	0	0	0.0105263	0	0	0	0	0	0	0	0	0	0	0	0	0	0	0	0	0	0	0	0	0
HP:0011169	Generalized clonic seizure	0	0.00681818	0	0	0	0	0	0	0	0	0	0	0.0185185	0	0	0.04	0	0	0	0	0	0	0	0	0
HP:0011179	Beta-EEG	0	0	0	0	0	0	0.0106383	0	0	0	0	0	0	0	0	0	0	0	0	0	0	0	0	0	0
HP:0011181	Low voltage EEG	0	0	0	0.0157895	0	0.0178571	0	0	0	0	0	0	0	0	0	0	0	0	0	0	0	0	0	0	0
HP:0011182	Interictal epileptiform activity	0	0.0636364	0	0.121053	0.177143	0.0714286	0.0106383	0.011236	0.011236	0	0.168675	0.0545455	0	0	0.0588235	0.12	0	0	0.0217391	0.159091	0	0	0	0	0.030303
HP:0011185	EEG with focal epileptiform discharges	0	0.0431818	0	0.0736842	0.0171429	0.0357143	0.0106383	0.011236	0.011236	0	0.0361446	0.0545455	0	0	0.0588235	0.04	0	0	0.0217391	0.159091	0	0	0	0	0
HP:0011186	Focal epileptiform discharges with limited propagation to contralateral hemisphere	0	0.0159091	0	0.00526316	0	0	0	0	0	0	0	0	0	0	0.0588235	0	0	0	0	0	0	0	0	0	0
HP:0011188	Focal EEG discharges with secondary generalization	0	0	0	0.00526316	0	0	0	0	0	0	0	0	0	0	0	0	0	0	0	0	0	0	0	0	0
HP:0011189	Bilateral multifocal epileptiform discharges	0	0.0113636	0	0.00526316	0	0	0	0	0	0	0	0.0545455	0	0	0	0	0	0	0	0	0	0	0	0	0
HP:0011193	EEG with focal spikes	0	0.00454545	0	0	0	0.00892857	0.0106383	0	0	0	0	0	0	0	0	0	0	0	0	0	0	0	0	0	0
HP:0011195	EEG with focal sharp slow waves	0	0	0	0	0	0	0	0	0	0	0.0361446	0	0	0	0	0	0	0	0	0	0	0	0	0	0
HP:0011196	EEG with focal sharp waves	0	0.00909091	0	0.0105263	0	0	0	0	0	0	0	0	0	0	0	0	0	0	0	0.113636	0	0	0	0	0
HP:0011197	EEG with focal spike waves	0	0	0	0.00526316	0.00571429	0	0	0.011236	0	0	0.0361446	0	0	0	0	0	0	0	0.0217391	0	0	0	0	0	0
HP:0011198	EEG with generalized epileptiform discharges	0	0.0227273	0	0.0894737	0.142857	0.0535714	0	0	0	0	0.13253	0	0	0	0	0.08	0	0	0	0	0	0	0	0	0.030303
HP:0011199	EEG with generalized sharp slow waves	0	0.00454545	0	0.0157895	0.0285714	0	0	0	0	0	0	0	0	0	0	0	0	0	0	0	0	0	0	0	0.030303
HP:0011203	EEG with abnormally slow frequencies	0.00176991	0.025	0.00352113	0.0526316	0.125714	0.0357143	0	0	0.0224719	0	0.0481928	0	0	0	0.0980392	0	0	0.0425532	0	0.0454545	0	0	0	0.0277778	0.0909091
HP:0011204	EEG with continuous slow activity	0	0.00227273	0	0	0	0	0	0	0	0	0	0	0	0	0	0	0	0	0	0	0	0	0	0	0
HP:0011205	EEG with intermittent slow activity	0	0	0	0	0.0114286	0	0	0	0	0	0	0	0	0	0	0	0	0	0	0	0	0	0	0	0
HP:0011210	EEG with occipital slowing	0	0.00454545	0	0.0105263	0	0	0	0	0	0	0	0	0	0	0	0	0	0	0	0	0	0	0	0	0.0909091
HP:0011227	Elevated C-reactive protein level	0	0	0	0.0105263	0	0	0	0	0	0	0	0	0	0	0	0	0	0	0	0	0	0	0	0	0
HP:0011273	Anisocytosis	0	0	0	0	0	0	0	0	0	0	0.0120482	0	0	0	0	0	0	0	0	0	0	0	0	0	0
HP:0011295	EEG with parietal sharp waves	0	0	0	0	0	0	0	0	0	0	0	0	0	0	0	0	0	0	0	0.0454545	0	0	0	0	0
HP:0011296	EEG with temporal sharp waves	0	0	0	0.0105263	0	0	0	0	0	0	0	0	0	0	0	0	0	0	0	0	0	0	0	0	0
HP:0011342	Mild global developmental delay	0	0	0	0.00526316	0	0	0.0425532	0	0	0	0.0120482	0	0.0555556	0	0	0	0	0	0	0	0	0	0	0	0
HP:0011343	Moderate global developmental delay	0	0	0	0.00526316	0	0	0	0	0	0	0	0	0	0	0	0	0	0	0	0	0	0	0	0	0
HP:0011344	Severe global developmental delay	0	0	0	0.105263	0	0	0.0212766	0	0	0	0	0.0363636	0.0555556	0	0	0.04	0	0	0	0	0	0	0	0	0
HP:0011346	Mild expressive language delay	0	0	0	0	0	0	0.0212766	0	0	0	0	0	0	0	0	0	0	0	0	0	0	0	0	0	0
HP:0011362	Abnormal hair quantity	0.00353982	0.025	0	0	0	0	0	0	0	0	0	0	0	0	0	0	0	0	0	0	0	0	0	0	0.030303
HP:0011398	Central hypotonia	0	0	0	0.0210526	0	0	0	0	0	0	0	0	0	0	0	0	0	0	0	0.0681818	0	0	0	0	0
HP:0011400	Abnormal CNS myelination	0.0336283	0.00227273	0.028169	0.0315789	0	0.00892857	0	0.0337079	0	0	0.0240964	0	0.0555556	0	0.0784314	0	0	0.0212766	0.0434783	0	0	0	0	0	0
HP:0011421	Death in adolescence	0	0.00227273	0	0	0.00571429	0.0446429	0	0	0.0224719	0	0.0240964	0	0.0185185	0	0	0	0	0	0	0	0	0	0.102564	0	0
HP:0011441	Abnormality of the medulla oblongata	0	0.00681818	0	0.0157895	0.0285714	0	0.0638298	0	0	0	0	0	0.0185185	0	0	0	0	0	0	0	0	0	0	0	0
HP:0011448	Ankle clonus	0.00884956	0	0.00352113	0	0.0171429	0.0178571	0	0	0.011236	0	0	0.0727273	0	0	0.0588235	0.04	0	0	0	0	0	0	0	0.0555556	0
HP:0011449	Knee clonus	0.00176991	0	0	0	0	0	0	0	0	0	0	0	0	0	0	0	0	0	0	0	0	0	0	0	0
HP:0011463	Childhood onset	0.0938053	0.265909	0.140845	0.215789	0.222857	0.178571	0.457447	0.101124	0.41573	0.195402	0.301205	0.363636	0.12963	0.240741	0.372549	0.26	0.0425532	0.276596	0.0434783	0.363636	0.232558	0.195122	0.589744	0.277778	0.212121
HP:0011468	Facial tics	0	0	0	0	0	0	0	0	0	0	0	0	0	0	0	0.08	0	0	0	0.0227273	0	0	0	0	0
HP:0011470	Nasogastric tube feeding in infancy	0	0	0	0.0315789	0	0	0	0	0	0	0	0	0.0185185	0	0	0.1	0	0	0	0.113636	0	0	0	0	0.030303
HP:0011471	Gastrostomy tube feeding in infancy	0	0	0	0.0157895	0	0	0.0425532	0	0	0	0	0	0	0	0	0	0	0	0	0	0	0	0	0	0
HP:0011476	Profound sensorineural hearing impairment	0.00176991	0.00454545	0	0	0	0	0	0	0	0.0344828	0	0	0	0	0	0	0	0	0	0	0	0	0	0	0
HP:0011477	Upbeat nystagmus	0.00176991	0	0	0	0	0	0	0	0	0	0	0	0	0	0	0	0	0	0	0	0	0	0	0	0
HP:0011504	Bull's eye maculopathy	0	0	0	0.0105263	0	0	0	0	0	0	0	0	0	0	0	0	0	0	0	0	0	0	0	0	0
HP:0011510	Drusen	0	0.00227273	0	0	0	0	0	0	0	0	0	0	0	0	0	0	0	0	0	0	0	0	0	0	0
HP:0011514	Abnormality of binocular vision	0.00176991	0.00227273	0.00352113	0	0	0.00892857	0	0.011236	0.146067	0	0	0	0.0185185	0	0.0980392	0	0	0	0.0217391	0	0	0	0.025641	0	0
HP:0011675	Arrhythmia	0.0106195	0.0659091	0.00704225	0.0263158	0.0628571	0	0.117021	0.0561798	0.011236	0.0344828	0.0481928	0	0.037037	0	0.117647	0.06	0.0638298	0.106383	0	0.136364	0	0.121951	0.0512821	0.0277778	0.0909091
HP:0011703	Sinus tachycardia	0	0.00227273	0	0	0	0	0.0106383	0	0	0	0	0	0	0	0	0	0	0	0	0	0	0	0	0	0
HP:0011704	Sick sinus syndrome	0	0.00681818	0	0	0.00571429	0	0	0	0	0	0	0	0	0	0	0	0	0	0	0	0	0	0	0	0
HP:0011705	First degree atrioventricular block	0	0.00681818	0	0	0	0	0	0	0	0	0	0	0.0185185	0	0	0	0	0	0	0.0454545	0	0	0	0	0
HP:0011712	Right bundle branch block	0	0.0272727	0	0	0.00571429	0	0.0106383	0.011236	0	0	0	0	0	0	0	0	0.0425532	0	0	0	0	0	0	0	0
HP:0011713	Left bundle branch block	0	0	0	0	0	0	0.0106383	0	0	0	0	0	0	0	0	0	0	0	0	0	0	0	0	0	0
HP:0011804	Abnormal muscle physiology	0.0371681	0.513636	0.056338	0.568421	0.668571	0.303571	0.62766	0.0337079	0.47191	0.045977	0.60241	0.636364	0.648148	0.037037	0.784314	0.54	0.0638298	0.680851	0	0.681818	0	0.634146	0.102564	0.444444	0.606061
HP:0011807	Type 1 muscle fiber atrophy	0	0	0	0	0	0	0.0212766	0	0	0	0	0	0	0	0	0	0	0	0	0	0	0	0	0	0
HP:0011810	Impaired two-point discrimination	0	0	0	0	0	0	0	0	0	0	0	0	0	0	0	0	0	0.0212766	0	0	0	0	0	0	0
HP:0011811	Impaired touch localization	0	0	0	0.00526316	0	0	0	0	0.011236	0	0	0	0	0	0	0	0	0	0	0	0	0	0	0	0
HP:0011812	Agraphesthesia	0	0	0	0	0.00571429	0	0	0	0	0	0	0	0	0	0	0	0	0	0	0	0	0	0	0	0
HP:0011842	Abnormality of skeletal morphology	0.0106195	0.00909091	0.0211268	0.0684211	0.0514286	0.0446429	0.0851064	0.0337079	0.101124	0	0.0240964	0.163636	0.148148	0	0.0784314	0.04	0.0425532	0.0212766	0	0.113636	0	0.0731707	0	0.166667	0
HP:0011848	Abdominal colic	0	0	0	0	0.0114286	0	0	0	0	0	0	0	0	0	0	0	0	0	0	0	0	0	0	0	0
HP:0011893	Abnormal leukocyte count	0	0.00681818	0.00704225	0	0	0	0	0	0	0	0	0	0	0	0	0	0	0	0	0	0	0	0	0	0
HP:0011923	Decreased activity of mitochondrial complex I	0.0141593	0.0613636	0.00352113	0.0157895	0.114286	0.0892857	0.5	0	0	0.0574713	0.228916	0.381818	0.351852	0	0	0.54	0.0638298	0.0425532	0	0.75	0	0	0.128205	0.361111	0.69697
HP:0011924	Decreased activity of mitochondrial complex III	0	0.0159091	0	0.0157895	0.0228571	0	0.0957447	0	0	0	0	0	0.12963	0	0	0	0	0.0425532	0	0	0	0	0	0.0555556	0
HP:0011925	Decreased activity of mitochondrial ATP synthase complex	0	0	0	0.0315789	0	0	0	0	0.0224719	0	0	0	0	0	0.0784314	0	0	0.170213	0	0	0	0	0.0769231	0	0
HP:0011931	Abnormality of the cerebellar peduncle	0	0	0	0	0.00571429	0	0	0	0	0	0	0	0	0	0	0	0	0	0	0	0	0	0	0	0.030303
HP:0011932	Abnormality of the superior cerebellar peduncle	0	0	0	0	0.00571429	0	0	0	0	0	0	0	0	0	0	0	0	0	0	0	0	0	0	0	0.030303
HP:0011947	Respiratory tract infection	0	0.025	0.0140845	0.0894737	0.0857143	0.0357143	0.106383	0	0	0	0.0481928	0.0545455	0.0185185	0	0.0588235	0.18	0	0.106383	0	0	0.0232558	0	0	0	0
HP:0011948	Recurrent acute respiratory tract infection	0	0	0	0.0157895	0	0	0	0	0	0	0	0	0	0	0	0.04	0	0	0	0	0	0	0	0	0
HP:0011950	Bronchiolitis	0	0	0	0.0157895	0	0	0	0	0	0	0	0	0	0	0	0	0	0	0	0	0	0	0	0	0
HP:0011951	Aspiration pneumonia	0	0	0.00352113	0.0210526	0.0171429	0.0267857	0.0319149	0	0	0	0	0	0.0185185	0	0.0196078	0.1	0	0	0	0	0	0	0	0	0
HP:0011964	Intermittent painful muscle spasms	0.0106195	0	0	0	0	0	0	0	0	0	0	0	0	0	0	0	0	0	0	0	0	0	0	0	0
HP:0011968	Feeding difficulties	0	0.00454545	0.00352113	0.0894737	0.0171429	0	0.0957447	0	0	0	0	0.0363636	0.0740741	0	0.0784314	0.14	0	0.0212766	0	0.227273	0	0	0.0769231	0.0555556	0.121212
HP:0011975	Aminoglycoside-induced hearing loss	0	0	0	0	0	0.0357143	0	0	0	0.321839	0	0	0	0.0185185	0	0	0	0	0	0	0.44186	0	0	0	0
HP:0011999	Paranoia	0	0.00454545	0.00352113	0	0	0	0	0	0	0	0	0	0	0	0	0	0	0	0	0	0	0	0	0	0
HP:0012000	EEG with generalized spikes	0	0	0	0.0157895	0.0171429	0	0	0	0	0	0	0	0	0	0	0	0	0	0	0	0	0	0	0	0
HP:0012001	EEG with generalized polyspikes	0	0	0	0.0157895	0	0	0	0	0	0	0	0	0	0	0	0	0	0	0	0	0	0	0	0	0
HP:0012011	EEG with occipital focal spike waves	0	0	0	0	0.00571429	0	0	0	0	0	0	0	0	0	0	0	0	0	0	0	0	0	0	0	0
HP:0012013	EEG with temporal focal spike waves	0	0	0	0.00526316	0	0	0	0	0	0	0	0	0	0	0	0	0	0	0	0	0	0	0	0	0
HP:0012016	EEG with occipital focal spikes	0	0	0	0	0	0.00892857	0	0	0	0	0	0	0	0	0	0	0	0	0	0	0	0	0	0	0
HP:0012018	EEG with temporal focal spikes	0	0	0	0	0	0	0.0106383	0	0	0	0	0	0	0	0	0	0	0	0	0	0	0	0	0	0
HP:0012032	Lipoma	0	0.0113636	0	0	0.0457143	0	0	0	0	0	0.060241	0	0	0	0	0	0	0	0	0	0	0	0	0	0
HP:0012036	Sternocleidomastoid amyotrophy	0	0	0	0	0	0	0	0	0	0	0	0	0.037037	0	0	0	0	0	0	0	0	0	0	0	0
HP:0012037	Pectoralis amyotrophy	0	0	0	0	0	0	0	0	0	0	0	0	0.0185185	0	0	0	0	0	0	0	0	0	0	0	0
HP:0012043	Pendular nystagmus	0.00176991	0	0	0	0	0	0	0	0.011236	0	0	0	0	0	0	0	0	0	0	0	0	0	0	0	0
HP:0012046	Areflexia of upper limbs	0	0	0	0	0.00571429	0	0	0	0	0	0	0	0.037037	0	0	0	0	0	0	0	0	0	0	0	0
HP:0012047	Hemeralopia	0.00353982	0	0	0	0	0	0	0	0	0	0	0	0	0	0	0	0	0	0	0	0	0	0	0	0
HP:0012048	Oromandibular dystonia	0	0	0	0	0	0	0	0	0	0	0	0.0181818	0	0	0	0	0	0	0	0	0	0	0	0	0
HP:0012049	Laryngeal dystonia	0	0	0	0	0	0	0	0	0	0	0	0.0181818	0	0	0	0	0	0	0	0	0	0	0	0.0555556	0
HP:0012082	Cerebellar Purkinje layer atrophy	0	0	0	0.0157895	0	0	0	0	0	0	0	0	0	0	0	0	0	0	0	0	0	0	0	0	0
HP:0012084	Abnormality of skeletal muscle fiber size	0	0.0159091	0	0.0473684	0.00571429	0.0178571	0.0319149	0	0.011236	0	0.0240964	0	0.12963	0	0.0588235	0	0	0.0212766	0	0.136364	0	0	0	0	0.0909091
HP:0012101	Decreased serum creatinine	0	0.00227273	0	0	0	0	0	0	0	0	0	0	0	0	0	0	0	0	0	0	0	0	0	0	0
HP:0012104	Parietal cortical atrophy	0	0	0	0	0	0	0	0	0	0.0114943	0	0	0	0	0	0	0	0	0	0	0	0	0	0	0.0909091
HP:0012108	Open angle glaucoma	0.00530973	0	0	0	0	0	0	0	0	0	0	0	0	0	0	0	0	0	0	0	0	0	0	0	0
HP:0012120	Methylmalonic aciduria	0	0	0	0.00526316	0	0	0	0	0.011236	0	0	0	0	0	0	0	0	0	0	0	0	0	0	0	0
HP:0012128	Basal ganglia necrosis	0.00530973	0	0	0.0578947	0.0171429	0	0.0212766	0	0	0	0.0481928	0.0545455	0	0	0	0.04	0	0	0	0	0	0	0	0	0.0606061
HP:0012154	Anhedonia	0	0.00227273	0	0	0	0	0	0	0	0	0	0	0	0	0	0	0	0	0	0	0	0	0	0	0
HP:0012157	Subcortical cerebral atrophy	0	0	0	0.0157895	0.00571429	0	0	0	0	0	0	0	0	0	0.0196078	0	0	0.0212766	0	0.0454545	0	0	0	0	0
HP:0012179	Craniofacial dystonia	0.00353982	0	0	0	0	0	0	0.011236	0	0	0	0.0545455	0	0	0.0588235	0.04	0	0	0	0	0	0	0	0.0277778	0
HP:0012181	Entrapment neuropathy	0	0	0	0	0	0.00892857	0	0	0	0	0	0	0	0	0	0	0	0	0	0	0	0	0	0	0
HP:0012185	Constrictive median neuropathy	0	0	0	0	0	0.00892857	0	0	0	0	0	0	0	0	0	0	0	0	0	0	0	0	0	0	0
HP:0012195	Irregular respiration	0	0	0	0.0157895	0	0	0	0	0.011236	0	0.0240964	0	0	0	0.0784314	0	0	0.0638298	0	0	0	0	0	0	0.0606061
HP:0012199	Cluster headache	0	0	0	0	0	0	0	0	0	0	0	0	0	0	0	0	0	0	0	0	0	0	0	0	0.030303
HP:0012210	Abnormal renal morphology	0	0.0590909	0	0	0	0	0.0744681	0	0	0	0	0.0545455	0	0	0	0	0.0425532	0	0	0	0	0	0	0	0
HP:0012211	Abnormal renal physiology	0.00176991	0.118182	0.00704225	0	0	0.00892857	0.0531915	0	0.011236	0	0.0120482	0	0.0555556	0	0	0	0.0638298	0	0	0	0	0	0	0	0
HP:0012228	Tension-type headache	0	0	0	0	0.00571429	0	0	0	0	0	0	0	0	0	0	0	0	0	0	0	0	0	0	0	0
HP:0012240	Increased intramyocellular lipid droplets	0	0	0	0.0105263	0.0171429	0	0	0	0	0	0.0120482	0	0.0555556	0	0	0	0	0	0	0	0	0	0	0	0
HP:0012246	Oculomotor nerve palsy	0	0	0	0	0	0	0	0.0337079	0	0	0	0	0	0	0	0.06	0	0.0212766	0	0	0	0	0	0	0
HP:0012249	Abnormal ST segment	0.00530973	0.00681818	0.00352113	0	0.0114286	0	0	0.0898876	0	0	0	0	0.0185185	0	0	0	0	0	0	0	0	0	0	0	0
HP:0012250	ST segment depression	0	0.00681818	0	0	0.0114286	0	0	0	0	0	0	0	0.0185185	0	0	0	0	0	0	0	0	0	0	0	0
HP:0012286	Abnormal hypothalamus morphology	0	0	0	0	0	0	0	0	0	0	0	0	0	0	0	0.04	0	0	0	0	0	0	0	0	0
HP:0012330	Pyelonephritis	0	0	0.00352113	0	0	0	0.0319149	0	0	0	0	0	0	0	0	0	0	0	0	0	0	0	0	0	0
HP:0012332	Abnormal autonomic nervous system physiology	0	0.00227273	0.00352113	0	0.0114286	0	0	0	0	0	0	0	0	0	0	0	0	0	0	0	0	0	0	0	0
HP:0012377	Hemianopia	0.00176991	0.0909091	0	0	0.00571429	0	0.0851064	0	0	0	0	0	0	0	0	0	0	0	0	0	0	0	0	0	0.030303
HP:0012378	Fatigue	0.00530973	0.0681818	0.00352113	0.0105263	0.182857	0	0.0212766	0	0.0449438	0.0229885	0.0843373	0.0363636	0.12963	0	0.0392157	0	0	0	0	0	0	0.121951	0.025641	0.0277778	0
HP:0012384	Rhinitis	0	0	0	0	0	0	0	0	0	0	0.0120482	0	0	0	0	0	0	0	0	0	0	0	0	0	0
HP:0012389	Appendicular hypotonia	0	0	0	0.0157895	0	0	0	0	0.011236	0	0	0	0	0	0.0392157	0	0	0	0	0	0	0	0	0	0.0606061
HP:0012391	Hyporeflexia of upper limbs	0	0	0	0	0.0628571	0	0	0	0	0	0	0	0.0740741	0	0	0	0	0	0	0	0	0	0	0	0
HP:0012398	Peripheral edema	0	0.00681818	0	0	0	0	0	0	0	0	0	0	0	0	0	0	0	0	0	0	0	0	0	0	0
HP:0012407	Scissor gait	0.00176991	0	0	0	0	0	0	0	0	0	0	0	0	0	0	0	0	0	0	0	0	0	0	0	0
HP:0012416	Hypercapnia	0	0.00227273	0	0	0	0	0	0	0	0	0	0	0	0	0	0	0	0	0	0	0	0	0	0	0
HP:0012418	Hypoxemia	0	0.00227273	0	0	0	0	0	0	0	0	0	0	0	0	0	0	0	0	0	0	0	0	0	0	0
HP:0012426	Optic disc drusen	0	0.00227273	0	0	0	0	0	0	0	0	0	0	0	0	0	0	0	0	0	0	0	0	0	0	0
HP:0012432	Chronic fatigue	0	0.00681818	0.00352113	0	0	0	0	0	0	0.0229885	0	0	0	0	0	0	0	0	0	0	0	0	0	0	0
HP:0012433	Abnormal social behavior	0	0.00227273	0.00352113	0.0105263	0.0114286	0	0.0212766	0	0	0	0.0240964	0	0	0	0.0980392	0	0	0	0	0	0	0	0	0	0.151515
HP:0012434	Delayed social development	0	0	0	0	0	0	0.0212766	0	0	0	0	0	0	0	0	0	0	0	0	0	0	0	0	0	0
HP:0012443	Abnormality of brain morphology	0.0690265	0.479545	0.028169	0.526316	0.28	0.107143	0.744681	0.134831	0.269663	0.0229885	0.277108	0.618182	0.111111	0.0185185	0.607843	0.8	0.0212766	0.723404	0.0434783	0.909091	0	0.463415	0.769231	0.694444	0.848485
HP:0012444	Brain atrophy	0.00353982	0.0818182	0	0.163158	0.0857143	0.0357143	0.0851064	0.011236	0.0224719	0.0114943	0	0.0909091	0.0555556	0	0.0784314	0.04	0	0.0425532	0	0.136364	0	0.0731707	0	0.138889	0.272727
HP:0012450	Chronic constipation	0	0.0113636	0	0	0	0	0	0	0	0	0	0	0	0	0	0	0	0	0	0	0	0	0	0	0
HP:0012452	Restless legs	0	0	0	0	0	0.00892857	0	0	0	0	0	0	0	0	0	0	0	0	0	0	0	0	0	0	0
HP:0012467	Acute respiratory acidosis	0	0.00227273	0	0	0.0114286	0	0	0	0	0	0	0	0	0	0	0	0	0	0	0	0	0	0	0	0
HP:0012469	Infantile spasms	0	0	0	0.0684211	0	0	0.0106383	0.011236	0	0	0	0	0	0	0	0	0	0	0	0	0	0	0	0	0
HP:0012473	Tongue atrophy	0	0	0	0	0	0	0	0	0	0	0	0	0.0185185	0	0	0	0	0	0	0	0	0	0	0	0
HP:0012474	Carotid artery occlusion	0	0	0	0	0	0	0	0.011236	0	0	0	0	0	0	0	0	0	0	0	0	0	0	0	0	0
HP:0012486	Myelitis	0	0	0.00352113	0	0	0	0	0	0	0	0	0	0	0	0	0	0	0	0	0	0	0	0	0	0
HP:0012501	Abnormality of the brainstem white matter	0	0	0	0	0.00571429	0	0.0319149	0	0.011236	0	0	0.0181818	0	0	0	0	0	0	0	0	0	0	0	0	0.030303
HP:0012502	Abnormality of the internal capsule	0	0	0	0	0	0	0	0	0	0	0	0	0	0	0.137255	0	0	0	0	0.0909091	0	0	0	0	0.0606061
HP:0012503	Abnormality of the pituitary gland	0.00176991	0.00454545	0	0	0	0	0	0	0	0	0.0361446	0	0	0	0	0	0	0	0	0	0	0.0487805	0	0	0
HP:0012507	Weakness of orbicularis oculi muscle	0	0	0	0	0	0	0	0	0	0	0	0	0.12963	0	0	0	0	0	0	0	0	0	0	0	0
HP:0012511	Temporal optic disc pallor	0.0141593	0.00227273	0.0352113	0	0.00571429	0	0.0106383	0.0449438	0	0	0	0.0181818	0	0	0	0	0	0	0.0869565	0	0	0	0.0769231	0.0833333	0
HP:0012512	Diffuse optic disc pallor	0.0141593	0	0	0	0	0	0	0	0	0	0	0	0	0	0	0	0	0	0	0	0	0	0	0	0
HP:0012513	Upper limb pain	0	0	0	0	0	0	0	0	0	0	0	0	0	0	0	0	0	0	0	0	0	0	0	0.0277778	0
HP:0012514	Lower limb pain	0	0.00227273	0.00704225	0.00526316	0.0114286	0	0	0	0.0224719	0	0.060241	0	0	0	0.294118	0	0	0	0	0	0	0	0	0.0277778	0
HP:0012515	Hip flexor weakness	0	0	0	0	0	0	0	0	0	0	0	0	0.0740741	0	0	0	0	0	0	0	0	0	0	0	0
HP:0012532	Chronic pain	0	0	0	0	0.0114286	0	0	0	0	0	0	0	0	0	0	0	0	0	0	0	0	0	0	0	0
HP:0012534	Dysesthesia	0.00176991	0	0	0	0	0	0	0	0	0	0	0	0	0	0	0	0	0	0	0	0	0	0	0	0
HP:0012544	Elevated aldolase level	0	0	0	0	0	0	0	0	0	0	0	0	0.0185185	0	0	0	0	0	0	0	0	0	0	0	0
HP:0012547	Abnormal involuntary eye movements	0.0159292	0.0272727	0.0105634	0.0526316	0.0342857	0.00892857	0.148936	0	0.0337079	0	0.060241	0.0727273	0.0555556	0	0.215686	0.02	0	0.0638298	0	0.159091	0	0	0	0.111111	0.181818
HP:0012557	EEG with centrotemporal focal spike waves	0	0	0	0	0	0	0	0.011236	0	0	0	0	0	0	0	0	0	0	0.0217391	0	0	0	0	0	0
HP:0012588	Steroid-resistant nephrotic syndrome	0	0.00909091	0	0	0	0	0	0	0	0	0	0	0	0	0	0	0	0	0	0	0	0	0	0	0
HP:0012591	Abnormal urinary electrolyte concentration	0	0.00454545	0	0	0	0	0	0	0	0	0	0	0	0	0	0	0	0	0	0	0	0	0	0	0
HP:0012592	Albuminuria	0	0	0	0	0	0	0	0	0	0	0	0	0.0185185	0	0	0	0	0	0	0	0	0	0	0	0
HP:0012594	Moderate albuminuria	0	0	0	0	0	0	0	0	0	0	0	0	0.0185185	0	0	0	0	0	0	0	0	0	0	0	0
HP:0012622	Chronic kidney disease	0.00176991	0.0340909	0	0	0	0.00892857	0.0212766	0	0	0	0	0	0	0	0	0	0.0638298	0	0	0	0	0	0	0	0
HP:0012626	Stage 4 chronic kidney disease	0	0.00454545	0	0	0	0	0	0	0	0	0	0	0	0	0	0	0	0	0	0	0	0	0	0	0
HP:0012633	Asymmetry of intraocular pressure	0.00176991	0	0.0140845	0	0	0	0	0	0	0	0	0	0	0	0	0	0	0	0	0	0	0	0	0	0
HP:0012653	Status asthmaticus	0	0	0	0	0.0171429	0	0	0	0	0	0	0	0	0	0	0	0	0	0	0	0	0	0	0	0
HP:0012664	Reduced ejection fraction	0	0.00454545	0	0	0	0	0	0	0	0	0	0	0	0	0	0	0	0	0	0	0	0	0	0	0
HP:0012668	Vasovagal syncope	0.00353982	0	0	0	0	0	0	0	0	0	0	0	0	0	0	0	0	0	0	0	0	0	0	0	0
HP:0012672	Akinetic mutism	0	0	0	0.00526316	0	0	0	0	0	0	0	0	0	0	0	0	0	0	0	0	0	0	0	0	0
HP:0012692	Focal T2 hyperintense thalamic lesion	0	0	0	0.0105263	0	0	0.0425532	0	0	0	0	0.0363636	0	0	0.0392157	0.06	0	0.0425532	0	0.0681818	0	0	0.487179	0	0.0909091
HP:0012696	Abnormal thalamic MRI signal intensity	0	0	0	0.0315789	0.0285714	0	0.0638298	0	0	0	0	0.181818	0	0	0.0392157	0.2	0	0.0425532	0	0.181818	0	0	0.538462	0.138889	0.515152
HP:0012705	Abnormal metabolic brain imaging by MRS	0.00884956	0.0136364	0	0.0578947	0.0228571	0	0.0425532	0	0.011236	0	0.0361446	0.163636	0	0	0	0	0	0.0425532	0	0.181818	0	0	0.0769231	0.0555556	0.515152
HP:0012707	Elevated brain lactate level by MRS	0.00353982	0.0136364	0	0.0263158	0.00571429	0	0.0425532	0	0.011236	0	0.0361446	0.109091	0	0	0	0	0	0	0	0.159091	0	0	0.0769231	0.0555556	0.515152
HP:0012708	Reduced brain N-acetyl aspartate level by MRS	0	0	0	0	0	0	0	0	0	0	0	0	0	0	0	0	0	0	0	0.0454545	0	0	0	0	0
HP:0012712	Mild hearing impairment	0.00707965	0.025	0.00704225	0.0105263	0.0171429	0.0178571	0	0	0	0.045977	0.0963855	0	0	0.037037	0	0.04	0	0	0	0	0.232558	0	0	0.0277778	0
HP:0012713	Moderate hearing impairment	0.00176991	0	0	0	0	0.0446429	0.0319149	0	0	0	0.0240964	0	0	0.148148	0	0	0	0	0	0	0.162791	0	0	0	0
HP:0012714	Severe hearing impairment	0	0.00909091	0	0.00526316	0.0171429	0.0178571	0	0	0	0.045977	0.0481928	0.0545455	0.0555556	0.240741	0	0	0	0	0	0	0.162791	0	0	0	0
HP:0012715	Profound hearing impairment	0.00176991	0.00454545	0	0	0	0	0	0	0	0.091954	0	0	0	0	0	0	0	0	0	0	0.44186	0	0	0	0
HP:0012719	Functional abnormality of the gastrointestinal tract	0	0.0590909	0.00704225	0.0578947	0.148571	0	0.0531915	0	0.011236	0.0114943	0.0722892	0.0181818	0.037037	0	0.0980392	0.16	0	0.0425532	0	0.113636	0	0	0.0769231	0.111111	0.0909091
HP:0012722	Heart block	0	0.0431818	0	0.00526316	0.0114286	0	0.0319149	0.011236	0	0	0	0	0.037037	0	0	0	0.0425532	0	0	0.0454545	0	0	0	0	0
HP:0012735	Cough	0	0	0.00352113	0	0	0	0	0	0.011236	0	0	0	0	0	0	0	0	0	0	0	0	0	0	0	0
HP:0012736	Profound global developmental delay	0	0	0	0	0	0	0	0	0	0	0	0	0	0	0.0588235	0	0	0	0	0	0	0	0	0	0
HP:0012747	Abnormal brainstem MRI signal intensity	0.00176991	0.00681818	0.00352113	0.00526316	0.0228571	0	0.234043	0.011236	0.11236	0	0	0.272727	0	0	0.0784314	0.22	0	0.0851064	0	0.159091	0	0	0.538462	0.0555556	0.272727
HP:0012748	Focal T2 hyperintense brainstem lesion	0.00176991	0.00681818	0.00352113	0.00526316	0	0	0.202128	0.011236	0.0337079	0	0	0.109091	0	0	0.0588235	0.08	0	0	0	0.0454545	0	0	0.435897	0.0277778	0.0909091
HP:0012751	Abnormal basal ganglia MRI signal intensity	0	0.00909091	0	0.0473684	0.00571429	0.0178571	0.138298	0.011236	0.0674157	0	0.060241	0.436364	0	0	0.215686	0.24	0	0.255319	0	0.181818	0	0	0.153846	0.222222	0.363636
HP:0012752	Focal T2 hypointense basal ganglia lesion	0	0	0	0	0	0	0	0	0	0	0	0.0363636	0	0	0	0	0	0	0	0	0	0	0	0	0
HP:0012753	T2 hypointense basal ganglia	0	0	0	0	0.00571429	0	0	0	0	0	0	0	0	0	0	0	0	0	0	0	0	0	0	0	0
HP:0012758	Neurodevelopmental delay	0.00353982	0.0568182	0.00352113	0.373684	0.0285714	0	0.351064	0	0.101124	0	0.120482	0.127273	0.166667	0.0185185	0.27451	0.22	0	0.404255	0	0.204545	0	0.0731707	0.282051	0.222222	0.121212
HP:0012764	Orthopnea	0	0.00681818	0	0	0	0	0	0	0	0	0	0	0	0	0	0	0	0	0	0	0	0	0	0	0
HP:0012787	Recurrent pyelonephritis	0	0	0	0	0	0	0.0319149	0	0	0	0	0	0	0	0	0	0	0	0	0	0	0	0	0	0
HP:0012795	Abnormality of the optic disc	0.297345	0.0318182	0.200704	0.0736842	0.12	0	0.223404	0.269663	0.011236	0.0114943	0.0361446	0.272727	0	0	0.0392157	0.32	0	0.0851064	0.152174	0.113636	0	0	0.0769231	0.222222	0.0606061
HP:0012796	Increased cup-to-disc ratio	0.0141593	0	0	0	0	0	0	0	0	0	0	0	0	0	0	0	0	0	0	0	0	0	0	0	0
HP:0012799	Unilateral facial palsy	0	0.00454545	0	0	0.00571429	0	0	0	0	0	0	0	0	0	0	0	0	0	0	0.0454545	0	0	0	0	0
HP:0012841	Retinal vascular tortuosity	0.0884956	0	0.0704225	0	0	0	0.0106383	0	0	0.0114943	0	0	0	0	0	0	0	0	0	0	0	0	0	0	0
HP:0012847	Epilepsia partialis continua	0	0.00681818	0	0	0	0.0357143	0	0	0	0	0	0	0	0	0	0	0	0	0	0.0909091	0	0	0	0	0.121212
HP:0012896	Abnormal motor evoked potentials	0.00176991	0	0	0	0	0	0	0.011236	0	0	0	0	0	0	0	0	0	0	0	0	0	0	0	0	0
HP:0012897	Abnormal upper-limb motor evoked potentials	0	0	0	0	0	0	0	0.011236	0	0	0	0	0	0	0	0	0	0	0	0	0	0	0	0	0
HP:0020035	Lower limb dysmetria	0	0	0	0	0	0	0	0	0.011236	0	0	0	0.0185185	0	0	0	0	0.0425532	0	0	0	0	0	0	0
HP:0020036	Upper limb dysmetria	0.00353982	0	0	0.0157895	0	0	0	0	0	0	0	0.0181818	0.0185185	0	0.0588235	0	0	0.0638298	0	0	0	0	0	0	0
HP:0020045	Esodeviation	0	0	0	0	0	0	0.0106383	0	0	0	0	0	0	0	0	0	0	0	0	0	0	0	0	0	0
HP:0020049	Exodeviation	0.00176991	0.00681818	0	0.0157895	0	0	0.0425532	0.011236	0	0	0	0	0	0	0	0	0	0	0	0.0681818	0	0	0	0	0.030303
HP:0020119	Abnormal retinal nerve fiber layer morphology	0.0159292	0	0.00704225	0	0	0	0	0.011236	0	0	0	0	0	0	0	0	0	0	0	0	0	0	0	0.0277778	0
HP:0020120	Retinal nerve fiber edema	0.0141593	0	0.00704225	0	0	0	0	0.011236	0	0	0	0	0	0	0	0	0	0	0	0	0	0	0	0	0
HP:0025013	Decerebrate rigidity	0	0	0	0.0157895	0	0	0	0	0	0	0	0	0	0	0	0	0	0	0	0.0681818	0	0	0	0	0
HP:0025025	Rectovestibular fistula	0	0.00454545	0	0	0	0	0	0	0	0	0	0	0	0	0	0	0	0	0	0	0	0	0	0	0
HP:0025041	Thalamic calcification	0	0.00227273	0	0	0	0	0	0	0	0	0	0	0	0	0	0	0	0	0	0.0681818	0	0	0	0	0
HP:0025045	Abnormal brain lactate level by MRS	0.00353982	0.0136364	0	0.0263158	0.0228571	0	0.0425532	0	0.011236	0	0.0361446	0.163636	0	0	0	0	0	0	0	0.159091	0	0	0.0769231	0.0555556	0.515152
HP:0025047	Abnormal brain choline level by MRS	0	0	0	0	0.0171429	0	0	0	0	0	0	0	0	0	0	0	0	0	0	0	0	0	0	0	0
HP:0025051	Reduced brain creatine level by MRS	0	0	0	0	0	0	0	0	0	0	0	0	0	0	0	0	0	0	0	0.0227273	0	0	0	0	0
HP:0025097	Eyelid myoclonus	0	0	0	0	0	0	0.0212766	0	0	0	0	0	0	0	0	0	0	0	0	0	0	0	0	0	0
HP:0025100	Abnormal morphology of the hippocampus	0	0.00227273	0	0.00526316	0	0	0	0	0	0	0	0	0	0	0	0	0	0	0	0.0681818	0	0	0	0	0
HP:0025116	Fetal distress	0	0.00681818	0	0	0	0	0	0	0	0	0	0	0	0	0	0	0	0	0	0	0	0	0	0	0
HP:0025152	Poor visual behavior for age	0	0	0	0.0263158	0	0	0	0	0	0	0	0	0	0	0.0784314	0	0	0	0	0	0	0	0	0	0
HP:0025153	Transient	0	0	0.0316901	0	0	0	0	0	0	0	0	0	0	0	0	0	0	0	0	0	0	0	0	0	0
HP:0025160	Abnormal temper tantrums	0	0.00227273	0	0	0	0	0	0	0	0	0	0	0	0	0	0	0	0	0	0	0	0	0	0	0
HP:0025163	Abnormality of optic chiasm morphology	0.00176991	0	0	0	0	0	0	0	0	0	0	0	0	0	0	0	0	0	0	0	0	0	0	0	0
HP:0025168	Left ventricular diastolic dysfunction	0	0.00681818	0	0	0	0	0	0	0	0	0	0	0	0	0	0	0	0	0	0	0	0	0	0	0
HP:0025205	Triggered by breast feeding	0	0	0	0.0157895	0	0	0	0	0	0	0	0	0	0	0	0	0	0	0	0	0	0	0	0	0
HP:0025206	Triggered by cold	0	0	0	0	0	0	0	0	0.0674157	0	0	0	0	0	0	0	0	0	0	0	0	0	0	0	0
HP:0025211	Triggered by ethanol ingestion	0	0	0	0	0	0	0	0.011236	0	0	0	0	0	0	0	0	0	0	0	0	0	0	0	0	0
HP:0025214	Triggered by heat	0	0	0.00352113	0	0	0	0	0	0	0	0	0	0	0	0	0	0	0	0	0	0	0	0	0	0
HP:0025215	Triggered by febrile illness	0	0.0227273	0	0.168421	0.00571429	0	0.0851064	0	0.0674157	0	0.0240964	0.0727273	0	0	0.254902	0.04	0	0.212766	0	0.0909091	0	0	0	0.111111	0.0909091
HP:0025219	Triggered by vaccination	0	0	0	0.0105263	0	0	0	0	0	0	0	0	0	0	0	0	0	0	0	0	0	0	0	0.0555556	0
HP:0025221	Triggered by pregnancy	0	0	0.00352113	0	0	0	0	0	0	0	0	0	0	0	0	0	0	0.0212766	0	0	0	0	0	0	0
HP:0025226	Triggered by stress	0	0	0	0	0	0	0	0	0.0337079	0	0	0	0	0	0	0	0	0	0	0	0	0	0	0	0
HP:0025228	Triggered by sudden movement	0	0.00454545	0	0	0	0	0	0	0	0	0	0	0	0	0	0	0	0	0	0	0	0	0	0	0
HP:0025241	Flame-shaped retinal hemorrhage	0	0.00681818	0	0	0	0	0	0	0	0	0	0	0	0	0	0	0	0	0	0	0	0	0	0	0
HP:0025268	Stuttering	0	0	0	0	0	0	0	0	0.011236	0	0	0.0545455	0	0	0.0196078	0	0	0	0	0	0	0	0	0	0
HP:0025269	Panic attack	0	0	0	0	0	0	0	0	0.0224719	0	0	0	0	0	0	0	0	0	0	0	0	0	0	0	0
HP:0025315	Exacerbated by head trauma	0	0	0	0	0.00571429	0	0	0	0	0	0	0	0	0	0	0	0	0	0	0	0	0	0	0	0
HP:0025331	Upgaze palsy	0	0.0181818	0	0	0	0	0	0.011236	0	0	0.0843373	0	0	0	0.0588235	0	0	0	0	0.0454545	0	0	0	0	0
HP:0025336	Delayed ability to sit	0	0	0	0.0157895	0	0	0	0	0	0	0	0	0	0	0	0	0	0	0	0	0	0	0	0	0
HP:0025343	Lupus anticoagulant	0	0	0	0	0	0	0	0.011236	0	0	0	0	0	0	0	0	0	0	0	0	0	0	0	0	0
HP:0025356	Psychomotor retardation	0	0.00681818	0.00352113	0.105263	0	0.00892857	0.0957447	0.011236	0.0337079	0.0114943	0.0361446	0	0.0740741	0	0	0.08	0	0	0	0.0909091	0	0	0	0.0833333	0.0606061
HP:0025373	Interictal EEG abnormality	0	0.0636364	0	0.121053	0.177143	0.0892857	0.0319149	0.011236	0.011236	0	0.168675	0.0545455	0	0	0.0588235	0.12	0	0.0425532	0.0217391	0.159091	0	0	0	0	0.030303
HP:0025377	Triggered by exertion	0	0	0	0	0	0	0	0	0.0674157	0	0	0	0	0	0.0784314	0	0	0	0	0	0	0.0731707	0	0	0.0606061
HP:0025383	Dorsocervical fat pad	0.00353982	0	0	0	0	0	0	0	0	0	0	0	0	0	0	0	0	0	0	0	0	0	0	0	0
HP:0025435	Increased lactate dehydrogenase level	0	0.00454545	0	0	0	0	0	0	0	0	0	0	0	0	0	0	0	0	0	0	0	0	0	0	0
HP:0025439	Pharyngitis	0	0	0	0	0	0	0	0	0.011236	0	0	0	0	0	0	0	0	0	0	0	0	0	0	0	0
HP:0025518	Visual gaze preference	0	0.00227273	0	0	0	0	0	0	0	0	0	0	0	0	0	0	0	0	0	0	0	0	0	0	0
HP:0030049	Brain abscess	0	0	0.00352113	0	0	0	0	0	0	0	0	0	0	0	0	0	0	0	0	0	0	0	0	0	0
HP:0030051	Tip-toe gait	0	0	0	0	0	0	0	0	0.011236	0	0	0.0181818	0.0555556	0	0	0	0	0	0	0	0	0	0	0	0
HP:0030081	Punctate periventricular T2 hyperintense foci	0.00176991	0	0.00352113	0	0	0	0	0	0	0	0	0	0	0	0	0	0	0	0	0	0	0	0	0	0
HP:0030148	Heart murmur	0	0.0136364	0	0	0	0	0	0	0	0	0	0.0545455	0	0	0	0	0	0	0	0	0	0	0	0	0
HP:0030166	Night sweats	0.00176991	0	0	0	0	0	0	0	0	0	0	0	0	0	0	0	0	0	0	0	0	0	0	0	0
HP:0030190	Oral motor hypotonia	0	0	0	0.0105263	0	0	0	0	0	0	0	0	0	0	0	0	0	0	0	0	0	0	0	0.0277778	0
HP:0030200	Fatiguable weakness of proximal limb muscles	0	0.00909091	0	0	0	0	0	0	0	0	0	0	0	0	0	0	0	0	0	0	0	0	0	0	0
HP:0030211	Slow pupillary light response	0.00530973	0	0.00352113	0.00526316	0	0	0	0	0	0	0	0	0	0	0	0	0	0	0	0	0	0	0	0.0555556	0
HP:0030213	Emotional blunting	0	0	0.00352113	0	0	0	0	0	0	0	0	0	0	0	0	0	0	0	0	0	0	0	0	0	0
HP:0030215	Inappropriate crying	0	0.00681818	0	0	0	0	0	0	0	0	0	0.0181818	0	0	0	0	0	0	0	0	0	0	0	0	0
HP:0030222	Visual agnosia	0	0.00454545	0	0	0	0	0	0	0	0	0	0	0	0	0	0	0	0	0	0	0	0	0	0	0
HP:0030223	Perseveration	0	0.00681818	0	0	0	0	0	0	0	0	0	0	0	0	0	0	0	0	0	0	0	0	0	0	0
HP:0030237	Hand muscle weakness	0	0	0	0.0105263	0	0.0178571	0	0	0	0	0	0.0181818	0.0185185	0	0	0	0	0	0	0	0	0	0	0	0
HP:0030286	Atrophic superior cerebellar peduncle	0	0	0	0	0.00571429	0	0	0	0	0	0	0	0	0	0	0	0	0	0	0	0	0	0	0	0
HP:0030319	Weakness of facial musculature	0.00884956	0.0204545	0.00352113	0.00526316	0.0285714	0	0.0744681	0	0.0224719	0	0	0.0909091	0.166667	0	0.0196078	0	0	0	0	0.0454545	0	0	0.0769231	0	0
HP:0030329	Retinal thinning	0.0106195	0	0.0105634	0	0	0	0.0106383	0.0224719	0	0	0	0	0	0	0	0.12	0	0	0	0	0	0	0	0	0
HP:0030433	Osteoid osteoma	0	0	0	0	0	0	0	0.011236	0	0	0	0	0	0	0	0	0	0	0	0	0	0	0	0	0
HP:0030455	Abnormality of pattern visual evoked potentials	0.00707965	0.00227273	0.0246479	0	0	0	0	0.011236	0	0	0	0	0	0	0	0	0	0	0	0	0	0	0	0	0
HP:0030460	Abnormal timing of pattern reversal visual evoked potentials	0.00176991	0	0.00352113	0	0	0	0	0	0	0	0	0	0	0	0	0	0	0	0	0	0	0	0	0	0
HP:0030461	Abnormal timing of flash visual evoked potentials	0.00176991	0	0.00352113	0	0	0	0	0	0	0	0	0	0	0	0	0	0	0	0	0	0	0	0	0	0
HP:0030462	Abnormal amplitude of flash visual evoked potentials	0.00353982	0	0.00352113	0	0	0	0	0	0	0	0	0	0	0	0	0	0	0	0	0	0	0	0	0	0
HP:0030515	Moderately reduced visual acuity	0.0920354	0	0.133803	0.0157895	0	0	0.0106383	0.011236	0	0.0229885	0	0.236364	0	0	0	0.06	0	0	0.108696	0	0	0	0	0.0833333	0
HP:0030516	Homonymous hemianopia	0	0.0522727	0	0	0	0	0.0531915	0	0	0	0	0	0	0	0	0	0	0	0	0	0	0	0	0	0.030303
HP:0030521	Bitemporal hemianopia	0.00176991	0	0	0	0	0	0	0	0	0	0	0	0	0	0	0	0	0	0	0	0	0	0	0	0
HP:0030522	Mild constriction of peripheral visual field	0.00176991	0	0.00352113	0	0	0	0	0.011236	0	0	0	0	0	0	0	0	0	0	0	0	0	0	0	0	0
HP:0030528	Paracentral scotoma	0.00176991	0	0.0176056	0.00526316	0	0	0	0	0	0	0	0	0	0	0	0	0	0	0	0	0	0	0.0769231	0	0
HP:0030529	Ring scotoma	0	0	0	0.00526316	0	0	0	0	0	0	0	0	0	0	0	0	0	0	0	0	0	0	0	0	0
HP:0030552	Visual acuity light perception without projection	0	0	0	0.00526316	0	0	0	0	0	0	0	0	0	0	0	0	0	0	0	0	0	0	0	0	0
HP:0030588	Abnormal visual field test	0.00176991	0.00227273	0.00704225	0.00526316	0	0	0	0	0	0	0	0	0	0	0	0	0	0	0	0	0	0	0	0	0
HP:0030589	Abnormal confrontational visual field test	0	0.00227273	0	0	0	0	0	0	0	0	0	0	0	0	0	0	0	0	0	0	0	0	0	0	0
HP:0030680	Abnormality of cardiovascular system morphology	0.0884956	0.236364	0.0528169	0.0894737	0.108571	0	0.191489	0.101124	0.0337079	0.045977	0.192771	0.0545455	0.0925926	0	0.0588235	0.16	0.787234	0	0.0217391	0.136364	0	0	0.153846	0	0.121212
HP:0030682	Left ventricular noncompaction	0	0	0	0	0	0	0	0.011236	0	0	0	0	0	0	0	0	0	0	0	0	0	0	0	0	0
HP:0030760	Renal fibrosis	0	0.0136364	0	0	0	0	0	0	0	0	0	0	0	0	0	0	0	0	0	0	0	0	0	0	0
HP:0030773	Internuclear ophthalmoplegia	0.00176991	0	0	0	0	0	0	0	0	0	0	0	0	0	0.0588235	0	0	0	0	0	0	0	0.0512821	0	0
HP:0030825	Absent foveal reflex	0	0	0.0140845	0	0	0	0	0	0	0.0114943	0	0	0	0	0	0	0	0	0	0	0	0	0	0	0
HP:0030826	Eyelid fasciculation	0	0	0	0	0	0	0	0	0	0	0	0	0	0	0	0	0	0	0	0	0	0	0	0	0.121212
HP:0030840	Ankle pain	0	0	0	0	0	0	0	0	0.011236	0	0	0	0	0	0	0	0	0	0	0	0	0	0	0	0
HP:0030857	Eye movement-induced pain	0	0	0.00352113	0	0	0	0	0	0	0	0	0	0	0	0	0	0	0	0	0	0	0	0	0	0
HP:0030858	Addictive behavior	0.0176991	0	0.0105634	0	0.00571429	0	0	0	0	0	0	0.0181818	0	0	0.0588235	0	0	0	0	0	0	0	0	0	0
HP:0030880	Raynaud phenomenon	0.00176991	0	0	0	0	0	0	0	0	0	0	0	0	0	0	0	0	0	0	0	0	0	0	0	0
HP:0030884	Gastrojejunal tube feeding in infancy	0	0	0	0	0	0	0.0106383	0	0	0	0	0	0	0	0	0	0	0	0	0	0	0	0	0	0
HP:0030890	Hyperintensity of cerebral white matter on MRI	0.0477876	0.0886364	0.0211268	0.0105263	0.0171429	0.0535714	0.138298	0.0224719	0.011236	0	0.0481928	0.109091	0	0	0.176471	0.2	0	0.0212766	0.0217391	0.159091	0	0.121951	0.333333	0	0.333333
HP:0030891	Periventricular white matter hyperdensities	0.0106195	0.00681818	0.00704225	0.00526316	0	0	0	0.011236	0	0	0	0	0	0	0.0980392	0	0	0.0212766	0	0	0	0	0	0	0
HP:0030892	Deep cerebral white matter hyperdensities	0	0	0.00352113	0	0	0	0.0425532	0	0	0	0	0	0	0	0	0	0	0	0.0217391	0	0	0	0	0	0
HP:0030895	Abnormal gastrointestinal motility	0	0.025	0	0.0157895	0.0171429	0	0.0106383	0	0	0	0.0120482	0	0	0	0	0.06	0	0	0	0.0454545	0	0	0	0	0
HP:0030903	Grasp reflex	0	0	0	0	0	0	0.0212766	0	0	0	0	0	0	0	0	0	0	0	0	0	0	0	0	0	0
HP:0030905	Snout reflex	0	0	0	0	0	0	0	0	0.011236	0	0	0	0	0	0	0	0	0	0	0	0	0	0	0	0
HP:0030907	Thunderclap headache	0	0	0.00352113	0	0	0	0	0	0	0	0	0	0	0	0	0	0	0	0	0	0	0	0	0	0
HP:0030917	Low APGAR score	0	0	0	0	0	0	0.0212766	0	0	0	0	0	0	0	0	0	0	0	0	0	0	0	0	0	0
HP:0030953	Conjunctival hyperemia	0.00176991	0	0	0	0	0	0	0	0	0	0	0	0	0	0	0	0	0	0	0	0	0	0	0	0
HP:0030955	Alcoholism	0.0176991	0	0.00704225	0	0.00571429	0	0	0	0	0	0	0.0181818	0	0	0.0588235	0	0	0	0	0	0	0	0	0	0
HP:0030972	Abnormal systemic blood pressure	0.00530973	0.0318182	0.0176056	0	0.0285714	0	0	0.0674157	0.011236	0	0.0963855	0	0.0185185	0	0	0	0.0425532	0	0	0.0681818	0	0	0	0	0.030303
HP:0030973	Postexertional malaise	0	0	0	0.0105263	0.0171429	0	0	0	0	0	0	0.0363636	0.0185185	0	0	0	0	0	0	0	0	0.0731707	0	0	0
HP:0031005	Hyperalgesia	0	0	0	0	0	0	0	0	0	0	0	0.0363636	0	0	0	0	0	0	0	0	0	0	0	0	0
HP:0031008	Lingual dystonia	0	0	0	0	0	0	0	0	0	0	0	0	0	0	0.0588235	0	0	0	0	0	0	0	0	0.0277778	0
HP:0031047	Paraproteinemia	0	0	0	0	0.00571429	0	0	0	0	0	0	0	0	0	0	0	0	0	0	0	0	0	0	0	0
HP:0031058	Impairment of activities of daily living	0.00176991	0.0136364	0.00352113	0.0105263	0.0228571	0	0	0.011236	0	0	0	0	0.0925926	0	0.0196078	0	0	0.0212766	0	0	0	0	0	0.0277778	0
HP:0031135	Triggered by physical trauma	0	0	0.0140845	0	0	0	0.0106383	0.0337079	0	0	0	0	0	0	0.0196078	0	0	0	0	0	0	0	0	0	0
HP:0031139	Frog-leg posture	0	0	0	0.00526316	0	0	0	0	0	0	0	0	0	0	0	0	0	0	0	0	0	0	0	0	0
HP:0031165	Multifocal seizures	0	0	0	0.00526316	0	0	0	0	0	0	0	0	0	0	0	0	0	0	0	0	0	0	0	0	0
HP:0031177	Finger flexor weakness	0	0	0	0	0	0.0178571	0	0	0	0	0	0	0	0	0	0	0	0	0	0	0	0	0	0	0
HP:0031179	Nuchal rigidity	0	0	0.00352113	0	0	0	0	0.011236	0	0	0	0	0	0	0	0	0	0	0	0	0	0	0	0	0
HP:0031192	Abnormal morphology of left ventricular trabeculae	0	0	0	0	0	0	0.0319149	0.0337079	0	0	0	0	0	0	0	0	0.12766	0	0	0	0	0	0	0	0
HP:0031206	Striatal T2 hyperintensity	0.00176991	0	0	0	0	0.0178571	0	0	0.011236	0	0	0	0	0	0.0196078	0.08	0	0	0	0	0	0	0	0	0
HP:0031218	Inappropriate antidiuretic hormone secretion	0	0.00227273	0	0	0	0	0	0	0	0	0	0	0	0	0	0	0	0	0	0	0	0	0	0	0
HP:0031237	Internally nucleated skeletal muscle fibers	0	0	0	0	0	0	0	0	0	0	0	0	0.0185185	0	0	0	0	0	0	0	0	0	0	0	0
HP:0031245	Productive cough	0	0	0.00352113	0	0	0	0	0	0	0	0	0	0	0	0	0	0	0	0	0	0	0	0	0	0
HP:0031258	Delirium	0	0.0136364	0	0.0157895	0	0	0	0	0	0	0	0	0	0	0	0	0	0	0	0	0	0	0	0	0
HP:0031284	Flushing	0	0	0	0.00526316	0	0	0	0	0	0	0	0	0	0	0	0	0	0	0	0	0	0	0	0	0
HP:0031314	Carotid artery calcification	0	0.00454545	0	0	0	0	0	0	0	0	0	0	0	0	0	0	0	0	0	0	0	0	0	0	0
HP:0031319	Cardiomyocyte hypertrophy	0	0	0	0.0157895	0	0	0	0	0	0	0	0	0	0	0	0	0	0	0	0	0	0	0	0	0
HP:0031329	Interstitial cardiac fibrosis	0	0	0	0	0	0	0.0319149	0	0	0	0	0	0	0	0	0	0.12766	0	0	0	0	0	0	0	0
HP:0031335	Abnormal cardiomyocyte mitochondrial morphology	0	0	0	0.0157895	0	0	0	0	0	0	0	0	0	0	0	0	0	0	0	0	0	0	0	0	0
HP:0031374	Ankle weakness	0	0	0	0	0	0	0	0	0.0224719	0	0	0	0	0	0	0	0	0	0	0	0	0	0	0	0
HP:0031418	Increased body mass index	0	0	0.00352113	0	0	0	0	0	0	0	0	0	0	0	0	0	0	0	0	0	0	0	0	0	0
HP:0031422	Abnormal morphology of the cerebellar cortex	0	0	0	0	0	0	0.0212766	0	0	0	0	0	0	0	0	0	0	0	0	0	0	0	0	0	0
HP:0031435	Monotonic speech	0	0	0.00352113	0	0	0	0.0319149	0	0	0	0	0	0	0	0	0	0	0	0	0	0	0	0	0	0
HP:0031466	Impairment in personality functioning	0.00353982	0.0454545	0.0140845	0.0105263	0.0857143	0	0.0319149	0.011236	0.0224719	0	0.0963855	0.0363636	0	0	0.0784314	0	0	0	0	0	0	0.0243902	0.025641	0.0277778	0.030303
HP:0031475	Status epilepticus without prominent motor symptoms	0	0.0159091	0	0	0	0	0.0212766	0	0	0	0	0	0	0	0	0	0	0	0	0	0	0	0	0	0
HP:0031500	Abdominal mass	0	0	0	0	0.0171429	0	0	0	0	0	0	0	0	0	0	0	0	0	0	0	0	0	0	0	0
HP:0031535	Increased theta frequency activity in EEG	0	0.00227273	0	0.0105263	0.0114286	0	0.0212766	0	0	0	0.0240964	0	0	0	0	0	0	0.0425532	0	0	0	0	0	0	0
HP:0031546	Cardiac conduction abnormality	0	0.0431818	0	0.00526316	0.0228571	0	0.0319149	0.011236	0	0	0	0	0.037037	0	0	0	0.0425532	0	0	0.0454545	0	0	0	0	0
HP:0031589	Suicidal ideation	0	0.00681818	0	0	0	0	0	0	0	0	0	0	0	0	0	0	0	0	0	0	0	0	0	0.0277778	0
HP:0031606	Retinal cotton wool spot	0	0	0	0	0	0.00892857	0	0	0	0	0	0	0	0	0	0	0	0	0	0	0	0	0	0	0
HP:0031627	Globus pallidus calcification	0	0	0	0	0	0	0	0	0	0	0	0	0	0	0	0	0	0	0	0	0	0	0	0	0.0606061
HP:0031629	Impaired tandem gait	0.00353982	0	0	0.00526316	0.0114286	0	0.0212766	0	0.0224719	0	0	0.0181818	0	0	0.0196078	0	0	0	0	0	0	0	0	0	0.030303
HP:0031664	Systolic heart murmur	0	0	0	0	0	0	0	0	0	0	0	0.0545455	0	0	0	0	0	0	0	0	0	0	0	0	0
HP:0031690	Opportunistic infection	0.00176991	0	0.00704225	0	0	0.0267857	0	0	0	0	0	0	0	0	0	0	0	0	0	0	0	0	0	0	0
HP:0031691	Severe viral infection	0	0	0.0105634	0	0	0	0	0	0	0	0	0	0	0	0	0	0	0.0425532	0	0	0	0	0	0	0
HP:0031692	Severe cytomegalovirus infection	0	0	0.00704225	0	0	0	0	0	0	0	0	0	0	0	0	0	0	0	0	0	0	0	0	0	0
HP:0031805	Intraretinal hemorrhage	0	0.00681818	0.0105634	0	0	0	0	0	0	0	0	0	0	0	0	0	0	0	0	0	0	0	0	0	0
HP:0031826	Abnormal reflex	0.0230088	0.0659091	0.0422535	0.247368	0.234286	0.0535714	0.170213	0.0561798	0.370787	0	0.240964	0.218182	0.351852	0	0.647059	0.32	0	0.404255	0	0.272727	0	0.0487805	0.0512821	0.166667	0.212121
HP:0031915	Stable	0	0	0	0	0	0	0	0	0	0	0	0	0	0	0.0392157	0	0	0	0	0	0	0	0	0	0
HP:0031934	Abnormal descending aorta morphology	0	0	0	0	0	0	0	0	0	0	0	0.0545455	0	0	0	0	0	0	0	0	0	0	0	0	0
HP:0031936	Delayed ability to walk	0.00176991	0	0	0.0315789	0	0	0	0	0.0224719	0	0	0	0.0555556	0	0.0196078	0	0	0.0212766	0	0	0	0	0	0.0277778	0
HP:0031954	Dystonic gait	0	0	0	0	0	0	0	0	0	0	0	0	0	0	0	0.04	0	0	0	0	0	0	0	0	0
HP:0031955	Antalgic gait	0	0	0	0	0	0	0	0	0	0	0	0	0	0	0	0	0	0.0212766	0	0	0	0	0	0.0277778	0
HP:0031956	Elevated serum aspartate aminotransferase	0	0	0.00352113	0	0	0	0	0	0	0	0	0	0.0185185	0	0	0	0	0	0	0	0	0	0	0	0
HP:0031959	Leg dystonia	0	0	0	0	0	0	0	0	0	0	0.0240964	0.0545455	0	0	0	0.04	0	0	0	0	0	0	0	0	0
HP:0031960	Arm dystonia	0	0	0	0	0	0	0	0	0.011236	0	0	0.0545455	0	0	0	0.06	0	0	0	0	0	0	0	0.0833333	0
HP:0031964	Elevated serum alanine aminotransferase	0	0	0.00352113	0	0	0.0178571	0	0	0	0	0	0	0	0	0	0	0	0	0	0	0	0	0	0	0
HP:0031982	Abnormal putamen morphology	0.00707965	0	0.00352113	0.0736842	0	0.0178571	0.0638298	0	0.0561798	0	0.0240964	0.272727	0	0	0.0980392	0.12	0	0.170213	0	0.0227273	0	0	0	0.277778	0.393939
HP:0031987	Diminished ability to concentrate	0	0	0	0	0.0571429	0	0	0	0	0	0	0	0	0	0	0	0	0	0	0	0	0	0	0	0
HP:0031992	Apical hypertrophic cardiomyopathy	0	0	0	0	0	0	0	0.011236	0	0	0	0	0	0	0	0	0	0	0	0	0	0	0	0	0
HP:0031993	Hoffmann sign	0.00176991	0	0	0	0	0	0	0	0	0	0	0.0181818	0	0	0	0	0	0	0	0	0	0	0	0	0
HP:0032014	Dysmetric vertical saccades	0	0	0	0	0	0	0	0	0.011236	0	0	0	0	0	0	0	0	0	0	0	0	0	0	0	0
HP:0032015	Dysmetric horizontal saccades	0	0	0	0	0	0	0	0	0.011236	0	0	0	0	0	0	0	0	0	0	0	0	0	0	0	0
HP:0032037	Mildly reduced visual acuity	0.040708	0.00227273	0.105634	0	0	0	0.0106383	0.0337079	0	0	0	0.0363636	0	0	0	0	0	0	0.0217391	0	0	0	0	0	0
HP:0032044	Decreased vigilance	0	0	0	0.0105263	0	0	0.0212766	0	0	0	0	0	0	0	0	0	0	0	0	0	0	0	0	0	0
HP:0032118	Retinitis	0	0	0.00704225	0	0	0	0	0	0	0	0	0	0	0	0	0	0	0	0	0	0	0	0	0	0
HP:0032145	Sural nerve atrophy	0	0	0.00352113	0	0.0114286	0	0	0	0	0	0	0	0	0	0	0	0	0.0212766	0	0	0	0	0	0	0
HP:0032148	Episodic pain	0	0.00681818	0.00352113	0.0157895	0	0	0	0	0	0	0	0	0	0	0	0	0	0	0	0	0	0	0	0	0
HP:0032169	Severe infection	0	0	0.0140845	0	0	0	0	0	0	0	0	0.0545455	0	0	0	0	0	0.0425532	0	0	0	0	0	0	0
HP:0032210	Decreased circulating free T3	0	0	0.00352113	0	0	0	0	0	0	0	0	0	0	0	0	0	0	0	0	0	0	0	0	0	0
HP:0032254	Increased circulating copper concentration	0	0	0	0	0	0	0	0	0	0	0.0120482	0	0	0	0	0	0	0	0	0	0	0	0	0	0
HP:0032255	Opportunistic fungal infection	0	0	0.00352113	0	0	0	0	0	0	0	0	0	0	0	0	0	0	0	0	0	0	0	0	0	0
HP:0032263	Increased blood pressure	0.00530973	0.0318182	0.0176056	0	0.0171429	0	0	0.0674157	0	0	0.0963855	0	0.0185185	0	0	0	0.0425532	0	0	0.0681818	0	0	0	0	0
HP:0032271	Extrapulmonary tuberculosis	0	0	0	0	0	0.0267857	0	0	0	0	0	0	0	0	0	0	0	0	0	0	0	0	0	0	0
HP:0032286	Ultra-low vision with retained light perception	0	0	0	0.0105263	0	0	0	0	0	0	0	0	0	0	0	0	0	0	0	0	0	0	0	0	0
HP:0032287	Ultra-low vision with no light perception	0	0	0.00352113	0	0	0	0	0	0	0	0	0	0	0	0	0	0	0	0	0	0	0	0	0	0
HP:0032325	Lacunar stroke	0	0	0	0.0157895	0.0228571	0	0	0	0	0	0	0	0.0555556	0	0	0	0	0	0	0	0	0	0	0	0
HP:0032341	Reduced forced vital capacity	0	0	0	0	0.0457143	0	0	0	0	0	0	0	0	0	0	0	0	0	0	0	0	0	0	0	0
HP:0032504	Lhermitte's sign	0	0	0.00352113	0	0	0	0	0	0	0	0	0	0	0	0	0	0	0	0	0	0	0	0	0	0
HP:0040083	Toe walking	0	0	0	0.00526316	0	0	0	0	0	0	0.0120482	0	0	0	0	0	0	0	0	0	0	0	0	0	0
HP:0040140	Degeneration of the striatum	0	0	0	0.00526316	0.00571429	0	0	0	0	0	0	0	0	0	0	0.06	0	0	0	0	0	0	0	0	0
HP:0040155	Elevated urinary 3-hydroxybutyric acid	0	0	0	0	0	0	0.0212766	0	0	0	0	0	0	0	0	0	0	0	0	0	0	0	0	0	0
HP:0040171	Decreased serum testosterone level	0	0.00227273	0	0	0	0	0	0	0	0	0	0	0	0	0	0	0	0	0	0	0	0	0	0	0
HP:0040195	Decreased head circumference	0	0	0	0.0578947	0	0	0	0	0.011236	0	0	0	0	0	0.0196078	0	0	0	0	0	0	0.0731707	0	0	0
HP:0040196	Mild microcephaly	0	0	0	0	0	0	0	0	0	0	0	0	0	0	0.0196078	0	0	0	0	0	0	0	0	0	0
HP:0040197	Encephalomalacia	0	0	0	0.00526316	0.00571429	0	0	0	0	0	0	0	0	0	0	0	0	0	0	0	0	0	0	0	0
HP:0040213	Hypopnea	0	0	0	0	0	0	0.0212766	0	0	0	0	0	0	0	0	0	0	0	0	0	0	0	0	0	0
HP:0040217	Elevated hemoglobin A1c	0	0.00454545	0	0	0	0	0	0	0	0	0	0	0.0185185	0	0	0	0	0	0	0	0	0	0	0	0
HP:0040223	Pulmonary hemorrhage	0	0	0	0	0	0	0	0	0.011236	0	0	0	0	0	0	0	0	0	0	0.0227273	0	0	0	0	0
HP:0040270	Impaired glucose tolerance	0	0.00454545	0.00704225	0	0	0	0	0	0	0	0	0	0	0	0	0	0	0	0	0	0	0	0	0	0
HP:0040272	Hyperintensity of MRI T2 signal of the spinal cord	0.00530973	0	0.0176056	0	0.0114286	0	0.0319149	0.011236	0	0	0	0	0	0	0	0	0	0	0	0	0	0	0.205128	0	0
HP:0040306	Decreased male libido	0	0.00227273	0	0	0	0	0	0	0	0	0	0	0	0	0	0	0	0	0	0	0	0	0	0	0
HP:0040327	Abnormal morphology of the olfactory bulb	0	0	0	0.0157895	0	0	0	0	0	0	0	0	0	0	0	0	0	0	0	0	0	0	0	0	0
HP:0040328	Focal hyperintensity of cerebral white matter on MRI	0	0.0113636	0	0.00526316	0	0.0357143	0	0	0	0	0.0361446	0	0	0	0	0.06	0	0	0	0	0	0.0487805	0.128205	0	0.0909091
HP:0040329	Multifocal hyperintensity of cerebral white matter on MRI	0.0442478	0.0636364	0.0105634	0	0	0	0.0531915	0	0.011236	0	0.0120482	0.109091	0	0	0.0784314	0.14	0	0	0	0.136364	0	0.0731707	0.205128	0	0.30303
HP:0040330	Confluent hyperintensity of cerebral white matter on MRI	0	0	0	0	0	0	0	0.011236	0	0	0	0	0	0	0	0	0	0	0	0	0	0	0	0	0
HP:0040331	Focal hypointensity of cerebral white matter on MRI	0	0.00227273	0	0	0	0	0	0	0	0	0	0	0	0	0	0	0	0	0	0	0	0	0	0	0
HP:0040332	Multifocal hypointensity of cerebral white matter on MRI	0.00176991	0	0	0	0	0	0	0	0	0	0	0	0	0	0	0	0	0	0	0	0	0	0	0	0
HP:0045007	Abnormal substantia nigra morphology	0	0	0	0.0210526	0.00571429	0	0.0851064	0	0	0	0	0.109091	0	0	0.0588235	0.12	0	0.0425532	0	0	0	0	0	0.0277778	0.151515
HP:0045010	Abnormality of peripheral nerves	0	0	0.00352113	0.00526316	0.0114286	0	0	0	0.0674157	0	0.060241	0	0	0	0.0196078	0	0	0.0212766	0	0	0	0	0	0	0
HP:0045040	Abnormal lactate dehydrogenase level	0	0.00454545	0	0	0	0	0	0	0	0	0	0	0	0	0	0	0	0	0	0	0	0	0	0	0
HP:0045045	Elevated plasma acylcarnitine levels	0	0	0	0.0263158	0	0	0	0	0	0	0	0	0	0	0	0	0	0	0	0	0	0	0	0	0
HP:0045082	Decreased body mass index	0	0.0181818	0	0	0	0	0	0	0	0	0.0120482	0	0	0	0	0	0	0	0	0	0	0	0	0	0
HP:0045084	Limb myoclonus	0	0.00454545	0	0.0210526	0.0342857	0	0.0212766	0	0	0	0.0481928	0	0	0	0	0.1	0	0	0	0.0227273	0	0	0	0	0.030303
HP:0045085	Atrophy of masseter muscle	0	0	0	0	0	0	0	0	0	0	0	0	0.0185185	0	0	0	0	0	0	0	0	0	0	0	0
HP:0100008	Schwannoma	0	0	0	0	0.0171429	0	0	0	0	0	0	0	0	0	0	0	0	0	0	0	0	0	0	0	0
HP:0100016	Abnormality of mesentery morphology	0	0	0	0	0.00571429	0	0	0	0	0	0	0	0	0	0	0	0	0	0	0	0	0	0	0	0
HP:0100021	Cerebral palsy	0	0	0.00352113	0.0105263	0	0	0.0212766	0	0	0	0	0	0	0	0	0	0	0	0	0	0	0	0	0.0277778	0
HP:0100022	Abnormality of movement	0.0477876	0.165909	0.0598592	0.394737	0.645714	0.205357	0.340426	0.123596	0.831461	0	0.578313	0.490909	0.37037	0	0.803922	0.56	0	0.638298	0.0217391	0.545455	0	0.146341	0.205128	0.611111	0.484848
HP:0100023	Recurrent hand flapping	0	0	0	0	0	0	0	0	0	0	0.0240964	0	0	0	0	0	0	0	0	0	0	0	0	0	0
HP:0100033	Tics	0	0	0	0	0	0	0	0	0	0	0	0	0	0	0.0196078	0	0	0	0	0	0	0	0	0	0
HP:0100034	Motor tics	0	0	0	0	0	0	0	0	0	0	0	0	0	0	0.0196078	0	0	0	0	0	0	0	0	0	0
HP:0100280	Crohn's disease	0	0	0.00352113	0	0	0	0	0	0	0	0	0	0	0	0	0	0	0	0	0	0	0	0	0	0
HP:0100289	Abnormality of pattern reversal visual evoked potentials	0.00530973	0	0.00704225	0	0	0	0	0.011236	0	0	0	0	0	0	0	0	0	0	0	0	0	0	0	0	0
HP:0100290	Abnormality of peripheral somatosensory evoked potentials	0	0	0.00704225	0	0.0171429	0	0	0	0	0	0	0	0	0	0	0	0	0	0	0	0	0	0	0	0
HP:0100291	Abnormality of central somatosensory evoked potentials	0.00176991	0	0	0	0	0	0	0	0	0	0	0	0	0	0	0	0	0.0425532	0	0	0	0	0	0	0
HP:0100293	Muscle fiber hypertrophy	0	0	0	0	0	0	0	0	0.011236	0	0	0	0	0	0	0	0	0	0	0	0	0	0	0	0
HP:0100295	Muscle fiber atrophy	0.00176991	0.00454545	0	0.0526316	0.00571429	0	0.0638298	0	0.011236	0	0.0240964	0	0.0185185	0	0.137255	0	0	0.0638298	0	0	0	0	0	0.0833333	0.0606061
HP:0100297	Increased endomysial connective tissue	0	0	0	0	0	0	0.0319149	0	0	0	0	0	0	0	0	0	0	0	0	0	0	0	0	0	0
HP:0100309	Subdural hemorrhage	0	0	0	0.00526316	0.00571429	0	0	0	0	0	0	0	0	0	0	0	0	0	0	0	0	0	0	0	0
HP:0100310	Epidural hemorrhage	0	0	0	0	0	0	0	0.0337079	0	0	0	0	0	0	0	0	0	0	0	0	0	0	0	0	0
HP:0100321	Abnormality of the dentate nucleus	0	0.00909091	0	0.0210526	0.0285714	0	0	0	0	0	0.0120482	0.0545455	0.0185185	0	0.0784314	0	0	0	0	0.0681818	0	0	0.230769	0	0
HP:0100327	Cow milk allergy	0	0	0.00352113	0	0	0	0	0	0	0	0	0	0	0	0	0	0	0	0	0	0	0	0	0	0
HP:0100333	Unilateral cleft lip	0	0	0	0	0	0	0.0212766	0	0	0	0	0	0	0	0	0	0	0	0	0	0	0	0	0	0
HP:0100502	Vitamin B12 deficiency	0	0	0.00352113	0	0	0	0	0	0	0	0	0	0	0	0	0	0	0	0	0	0	0	0	0	0
HP:0100503	Low levels of vitamin B1	0	0.00227273	0	0	0	0	0	0	0	0	0	0	0	0	0	0	0	0	0	0	0	0	0	0	0
HP:0100518	Dysuria	0	0	0	0	0	0	0	0	0	0	0	0	0	0	0	0	0	0.0212766	0	0	0	0	0	0	0
HP:0100543	Cognitive impairment	0.00884956	0.215909	0.00352113	0.2	0.28	0.0982143	0.329787	0	0.202247	0	0.228916	0.0545455	0.0185185	0	0.254902	0.4	0	0.234043	0	0.340909	0	0.0731707	0.538462	0.333333	0.575758
HP:0100546	Carotid artery stenosis	0.00176991	0	0	0	0	0	0	0	0	0	0	0	0	0	0	0	0	0	0	0	0	0	0	0	0
HP:0100561	Spinal cord lesion	0	0	0	0	0.0171429	0	0	0.011236	0.011236	0	0	0	0	0	0	0	0	0	0	0	0	0	0	0	0
HP:0100576	Amaurosis fugax	0	0	0	0	0	0	0.0212766	0	0	0	0	0	0	0	0	0	0	0	0	0	0	0	0	0	0
HP:0100602	Preeclampsia	0	0.00681818	0	0	0	0	0	0	0	0	0	0	0	0	0	0	0	0	0	0	0	0	0	0	0
HP:0100613	Death in early adulthood	0	0.0840909	0.0140845	0.00526316	0.0857143	0.0446429	0.148936	0.011236	0	0.0344828	0.0361446	0	0.0185185	0	0.0196078	0	0	0	0	0.0454545	0	0	0.102564	0.0277778	0
HP:0100614	Myositis	0	0.00227273	0	0	0	0	0	0	0	0	0	0	0	0	0	0	0	0	0	0	0	0	0	0	0
HP:0100626	Chronic hepatic failure	0	0	0	0	0.00571429	0	0	0	0	0	0	0	0	0	0	0	0	0	0	0	0	0	0	0	0
HP:0100651	Type I diabetes mellitus	0.00176991	0.00909091	0.00352113	0	0	0	0	0	0	0	0	0	0	0	0	0	0	0	0	0	0	0	0	0	0
HP:0100653	Optic neuritis	0.0159292	0	0.0316901	0	0	0.00892857	0	0.0449438	0	0	0	0	0	0	0	0	0	0	0	0	0	0	0	0	0
HP:0100654	Retrobulbar optic neuritis	0.00530973	0	0.00352113	0	0	0	0	0	0	0	0	0	0	0	0	0	0	0	0	0	0	0	0	0	0
HP:0100661	Trigeminal neuralgia	0	0.00227273	0	0	0	0	0	0	0	0	0	0	0	0	0	0	0	0	0	0	0	0	0	0	0
HP:0100702	Arachnoid cyst	0	0	0	0	0.00571429	0	0	0	0	0	0	0	0	0	0	0	0	0	0	0	0	0	0	0	0
HP:0100704	Cerebral visual impairment	0	0.0113636	0	0.0105263	0.0171429	0	0.0638298	0	0.0224719	0	0	0	0	0	0	0	0	0	0	0	0	0.0731707	0	0	0.0909091
HP:0100708	Abnormal microglia morphology	0	0	0.00352113	0	0	0	0	0	0	0	0	0	0	0	0	0	0	0	0	0	0	0	0	0	0
HP:0100710	Impulsivity	0	0.0113636	0	0	0.0114286	0	0	0	0	0	0	0	0	0	0	0	0	0	0	0	0	0	0	0	0
HP:0100712	Abnormality of the lumbar spine	0	0	0	0	0	0	0.0212766	0	0	0	0	0	0	0	0	0	0	0	0	0	0	0	0	0	0
HP:0100716	Self-injurious behavior	0	0	0	0	0	0	0	0	0	0	0.0240964	0	0	0	0	0	0	0	0	0	0	0	0	0	0
HP:0100735	Hypertensive crisis	0	0	0	0	0.0171429	0	0	0	0	0	0	0	0	0	0	0	0	0	0	0	0	0	0	0	0
HP:0100738	Abnormal eating behavior	0.00530973	0	0	0	0	0	0	0	0.011236	0	0	0	0	0	0	0	0	0	0	0	0	0	0	0	0
HP:0100739	Bulimia	0.00530973	0	0	0	0	0	0	0	0	0	0	0	0	0	0	0	0	0	0	0	0	0	0	0	0
HP:0100749	Chest pain	0	0	0	0	0	0	0	0	0	0	0.0240964	0	0	0	0	0	0.0212766	0	0	0	0	0	0	0	0
HP:0100753	Schizophrenia	0	0.00909091	0	0	0	0	0	0	0	0	0	0	0	0	0	0	0	0	0	0	0	0	0	0	0
HP:0100785	Insomnia	0	0.00227273	0	0	0	0	0	0	0	0	0	0	0	0	0	0	0	0	0	0	0	0	0	0	0.030303
HP:0100786	Hypersomnia	0	0	0	0	0	0	0.0106383	0	0	0	0	0	0	0	0	0	0	0	0	0	0	0	0	0	0
HP:0100806	Sepsis	0	0.00227273	0	0	0	0	0	0	0	0	0.0361446	0	0	0	0	0	0	0	0	0	0	0	0	0	0
HP:0100851	Abnormal emotion/affect behavior	0	0.0454545	0.0105634	0.0315789	0.0228571	0	0.0319149	0	0.0224719	0	0.0481928	0	0	0	0.0588235	0.04	0	0.0638298	0	0	0	0	0	0.0833333	0
HP:0100952	Enlarged sylvian cistern	0	0	0	0	0	0	0	0	0	0	0	0	0	0	0	0	0	0.0425532	0	0	0	0	0	0	0
HP:0100963	Hyperesthesia	0	0	0	0	0	0	0.0106383	0	0	0	0	0	0	0	0	0	0	0	0	0	0	0	0	0	0
HP:0200020	Corneal erosion	0.00176991	0	0	0	0	0	0	0	0	0	0	0	0	0	0	0	0	0	0	0	0	0	0	0	0
HP:0200026	Ocular pain	0	0	0.0140845	0	0	0	0	0	0	0	0	0	0	0	0	0	0	0	0	0	0	0	0	0	0
HP:0200057	Marcus Gunn pupil	0.019469	0	0.00704225	0	0	0	0	0.011236	0	0	0	0	0	0	0	0	0	0	0	0.0454545	0	0	0.0769231	0.0555556	0
HP:0200067	Recurrent spontaneous abortion	0	0.0181818	0	0	0	0	0	0	0	0	0	0	0	0	0	0	0	0	0	0	0	0.0243902	0	0	0
HP:0200085	Limb tremor	0.00530973	0	0	0	0	0	0	0.0224719	0	0	0	0.0181818	0	0	0	0	0	0	0	0	0	0	0	0	0
HP:0200101	Decreased/absent ankle reflexes	0	0	0	0.0421053	0	0	0.0212766	0	0.0786517	0	0	0	0.0555556	0	0	0	0	0.106383	0	0	0	0	0	0	0
HP:0200123	Chronic hepatitis	0	0	0	0	0.00571429	0	0	0	0	0	0	0	0	0	0	0	0	0	0	0	0	0	0	0	0
HP:0200125	Mitochondrial respiratory chain defects	0	0.025	0	0.0368421	0.08	0	0.0957447	0	0	0.0344828	0.289157	0.0181818	0.12963	0	0	0	0	0.0425532	0	0	0	0.146341	0	0	0
HP:0200128	Biventricular hypertrophy	0	0	0	0	0	0	0	0	0	0	0	0	0	0	0	0	0.0638298	0	0	0	0	0	0	0	0
HP:0200134	Epileptic encephalopathy	0	0	0	0.0105263	0	0	0	0	0	0	0	0	0	0	0	0	0	0	0	0	0	0	0	0	0.030303
HP:0200136	Oral-pharyngeal dysphagia	0	0	0	0	0	0	0	0	0	0	0.0361446	0	0	0	0	0	0	0	0	0	0	0	0	0.0277778	0
HP:0200147	Neuronal loss in basal ganglia	0	0	0	0	0.0171429	0	0	0	0	0	0	0	0	0	0	0	0	0	0	0	0	0	0	0	0
HP:0200151	Cutaneous mastocytosis	0	0	0	0	0	0	0	0.011236	0	0	0	0	0	0	0	0	0	0	0	0	0	0	0	0	0
HP:0410011	Abnormality of masticatory muscle	0	0	0	0	0	0	0	0	0	0	0	0	0.0185185	0	0	0	0	0	0	0	0	0	0	0	0
HP:0410042	Abnormal liver morphology	0	0.0204545	0.0105634	0.0105263	0.0285714	0.0357143	0.0319149	0	0	0	0	0.0181818	0.0185185	0	0	0	0	0	0	0.0227273	0	0.0487805	0	0	0.0606061
HP:0410051	Increased level of 3-hydroxy-3-methylglutaric acid in urine	0	0	0	0.00526316	0	0	0	0	0	0	0	0	0	0	0	0	0	0	0	0	0	0	0	0	0
HP:0410170	Hippocampal atrophy	0	0	0	0.00526316	0	0	0	0	0	0	0	0	0	0	0	0	0	0	0	0.0681818	0	0	0	0	0
HP:0410288	Hyperamylasemia	0	0.00227273	0	0	0	0	0	0	0	0	0	0	0	0	0	0	0	0	0	0	0	0	0	0	0
HP:0430025	Bilateral facial palsy	0.00884956	0	0	0	0	0	0	0	0	0	0	0	0	0	0	0	0	0	0	0	0	0	0	0	0
HP:0500011	Moon facies	0.00353982	0	0	0	0	0	0	0	0	0	0	0	0	0	0	0	0	0	0	0	0	0	0	0	0
HP:0500087	Peripapillary atrophy	0.00707965	0	0	0	0	0	0	0	0	0	0	0	0	0	0	0	0	0	0	0	0	0	0	0	0
HP:0500231	Abnormal CSF pyruvate family amino acid concentration	0	0.00681818	0	0.0263158	0	0	0	0	0	0	0.0240964	0	0	0	0.0588235	0.06	0	0.0851064	0	0.0227273	0	0	0	0.111111	0.0909091
HP:0500233	Increased CSF alanine concentration	0	0	0	0	0	0	0	0	0	0	0	0	0	0	0	0	0	0	0	0.0227273	0	0	0	0.0555556	0
HP:0500260	Triggered by head trauma	0	0	0.0140845	0	0	0	0	0	0	0	0	0	0	0	0	0	0	0	0	0	0	0	0	0	0
HP:0500261	Triggered by anesthetics	0	0	0	0.00526316	0	0	0	0	0	0	0	0	0	0	0	0	0	0	0	0	0	0	0	0	0
HP:3000017	Abnormality of temporalis muscle	0	0	0	0	0	0	0	0	0	0	0	0	0.0185185	0	0	0	0	0	0	0	0	0	0	0	0
HP:3000070	Abnormality of levator anguli oris	0	0	0	0	0	0	0	0	0	0	0	0	0.037037	0	0	0	0	0	0	0	0	0	0	0	0
